# Supplementary material for: 5-Chloro-1-nonyl-1H-benzimidazol-2(3H)-one
Source: Acta Crystallogr Sect E Struct Rep Online. 2011 Nov 16;67(Pt 12):o3340–1. doi: 10.1107/S1600536811047829 (PMC3238987; doi:10.1107/S1600536811047829)
Supplement: Supplementary file 1 [file e-67-o3340-sup1.cif]

##############################################################################
#                                                                            #
# This CIF contains the data in a paper accepted for publication in          #
# Acta Crystallographica Section E. It conforms to the requirements of       #
# Notes for Authors for Acta Crystallographica Section E, and has been       #
# peer reviewed under the auspices of the IUCr Commission on Journals.       #
#                                                                            #
# Full details of the Crystallographic Information File format               #
# are given in the paper "The Crystallographic Information File (CIF):       #
# a New Standard Archive File for Crystallography" by S. R. Hall, F. H.      #
# Allen and I. D. Brown [Acta Cryst. (1991), A47, 655-685].                  #
#                                                                            #
# The current version of the core CIF dictionary is obtainable from          #
# ftp://ftp.iucr.org/pub/cif_core.dic.                                       #
#                                                                            #
# Software is freely available for graphical display of the structure(s)     #
# in this CIF. For information consult the CIF software page                 #
# http://www.iucr.org/resources/cif/software.                                #
#                                                                            #
# This file may be used for bona fide research purposes within the           #
# scientific community so long as proper attribution is given to the journal # 
# article from which it was obtained.                                        #
#                                                                            #
##############################################################################
data_I
_audit_creation_method     SHELXL-97
_chemical_name_systematic
;
5-Chloro-1-nonyl-1<i>H</i>-benzimidazol-2(3<i>H</i>)-one
;
_chemical_name_common     ?
_chemical_formula_moiety     'C16 H23 Cl N2 O'
_chemical_formula_sum     'C16 H23 Cl N2 O'
_chemical_formula_iupac     'C16 H23 Cl N2 O'
_chemical_formula_weight     294.81
_chemical_melting_point     ?
_symmetry_cell_setting     triclinic
_symmetry_space_group_name_H-M     'P -1'
_symmetry_space_group_name_Hall     '-P 1'
loop_
    _symmetry_equiv_pos_as_xyz
    'x, y, z'
    '-x, -y, -z'
_cell_length_a     5.51441(17)
_cell_length_b     15.6507(4)
_cell_length_c     20.0540(6)
_cell_angle_alpha     71.807(3)
_cell_angle_beta     86.612(2)
_cell_angle_gamma     80.709(2)
_cell_volume     1622.59(8)
_cell_formula_units_Z     4
_cell_measurement_reflns_used     5000
_cell_measurement_theta_min     5
_cell_measurement_theta_max     50
_cell_measurement_temperature     296(2)
_exptl_crystal_description     block
_exptl_crystal_colour     yellow
_exptl_crystal_size_max     0.43
_exptl_crystal_size_mid     0.20
_exptl_crystal_size_min     0.16
_exptl_crystal_density_diffrn     1.207
_exptl_crystal_density_meas     ?
_exptl_crystal_density_method     'not measured'
_exptl_crystal_F_000     632
_exptl_absorpt_coefficient_mu     2.057
_exptl_absorpt_correction_type     multi-scan
_exptl_absorpt_process_details     '(SADABS; Sheldrick, 1996)'
_exptl_absorpt_correction_T_min     0.640
_exptl_absorpt_correction_T_max     0.720
_exptl_special_details
;
;
_diffrn_ambient_temperature     296(2)
_diffrn_radiation_type     CuK\a
_diffrn_radiation_wavelength     1.54184
_diffrn_radiation_source     'SuperNova (Cu) X-ray Source'
_diffrn_radiation_monochromator     'mirror'
_diffrn_measurement_device_type     'Agilent SuperNova Dual (Cu at zero) Atlas'
_diffrn_measurement_method     \w
_diffrn_detector_area_resol_mean     10.4051
_diffrn_reflns_number     31859
_diffrn_reflns_av_R_equivalents     0.0312
_diffrn_reflns_av_sigmaI/netI     0.0178
_diffrn_reflns_theta_min     3.01
_diffrn_reflns_theta_max     73.45
_diffrn_reflns_theta_full     68.00
_diffrn_measured_fraction_theta_max     0.983
_diffrn_measured_fraction_theta_full     0.999
_diffrn_reflns_limit_h_min     -6
_diffrn_reflns_limit_h_max     6
_diffrn_reflns_limit_k_min     -19
_diffrn_reflns_limit_k_max     19
_diffrn_reflns_limit_l_min     -24
_diffrn_reflns_limit_l_max     24
_diffrn_standards_number     0
_diffrn_standards_interval_count     .
_diffrn_standards_interval_time     .
_diffrn_standards_decay_%     ?
_refine_special_details
;
Refinement of <i>F</i>^2^ against all reflections. The weighted <i>R</i>-factor
<i>wR</i> and goodness of fit <i>S</i> are based on <i>F</i>^2^, conventional
<i>R</i>-factors <i>R</i> are based on <i>F</i>, with <i>F</i> set to zero for
negative <i>F</i>^2^. The threshold expression of <i>F</i>^2^ >
\s(<i>F</i>^2^) is used only for calculating <i>R</i>-factors(gt) <i>etc</i>.
and is not relevant to the choice of reflections for refinement.
<i>R</i>-factors based on <i>F</i>^2^ are statistically about twice as large
as those based on <i>F</i>, and <i>R</i>- factors based on all data will be
even larger.
;
_reflns_number_total     6416
_reflns_number_gt     5705
_reflns_threshold_expression     >2\s(I)
_refine_ls_structure_factor_coef     Fsqd
_refine_ls_matrix_type     full
_refine_ls_R_factor_all     0.0491
_refine_ls_R_factor_gt     0.0437
_refine_ls_wR_factor_gt     0.1186
_refine_ls_wR_factor_ref     0.1239
_refine_ls_goodness_of_fit_ref     1.032
_refine_ls_restrained_S_all     1.064
_refine_ls_number_reflns     6416
_refine_ls_number_parameters     379
_refine_ls_number_restraints     9
_refine_ls_hydrogen_treatment     mixed
_refine_ls_weighting_scheme     calc
_refine_ls_weighting_details
         'calc w=1/[\s^2^(Fo^2^)+(0.0609P)^2^+0.6580P] where P=(Fo^2^+2Fc^2^)/3'
_atom_sites_solution_hydrogens     geom
_atom_sites_solution_primary     direct
_atom_sites_solution_secondary     difmap
_refine_ls_shift/su_max     0.000
_refine_ls_shift/su_mean     0.000
_refine_diff_density_max     0.460
_refine_diff_density_min     -0.322
_refine_ls_extinction_method     SHELXL
_refine_ls_extinction_coef     0.0031(3)
_refine_ls_extinction_expression
                                  'Fc^*^=kFc[1+0.001xFc^2^\l^3^/sin(2\q)]^-1/4^'
loop_
    _atom_type_symbol
    _atom_type_description
    _atom_type_scat_dispersion_real
    _atom_type_scat_dispersion_imag
    _atom_type_scat_source
    'C' 'C' 0.0181 0.0091
                         'International Tables Vol C Tables 4.2.6.8 and 6.1.1.4'
    'H' 'H' 0.0000 0.0000
                         'International Tables Vol C Tables 4.2.6.8 and 6.1.1.4'
    'Cl' 'Cl' 0.3639 0.7018
                         'International Tables Vol C Tables 4.2.6.8 and 6.1.1.4'
    'N' 'N' 0.0311 0.0180
                         'International Tables Vol C Tables 4.2.6.8 and 6.1.1.4'
    'O' 'O' 0.0492 0.0322
                         'International Tables Vol C Tables 4.2.6.8 and 6.1.1.4'
_computing_data_collection     'CrysAlis PRO (Agilent, 2011)'
_computing_cell_refinement     'CrysAlis PRO (Agilent, 2011)'
_computing_data_reduction     'CrysAlis PRO (Agilent, 2011)'
_computing_structure_solution     'SHELXS97 (Sheldrick, 2008)'
_computing_structure_refinement     'SHELXL97 (Sheldrick, 2008)'
_computing_molecular_graphics     'XP (Sheldrick, 2008)'
_computing_publication_material     'SHELXL97 (Sheldrick, 2008)'
loop_
    _atom_site_type_symbol
    _atom_site_label
    _atom_site_fract_x
    _atom_site_fract_y
    _atom_site_fract_z
    _atom_site_U_iso_or_equiv
    _atom_site_adp_type
    _atom_site_calc_flag
    _atom_site_refinement_flags
    _atom_site_occupancy
    _atom_site_symmetry_multiplicity
    _atom_site_disorder_assembly
    _atom_site_disorder_group
    Cl Cl1 0.25688(10) 1.14681(4) 0.21378(3) 0.05904(16) Uani d . 1 1 . .
    O O1 0.9124(2) 0.88615(9) 0.54464(7) 0.0510(3) Uani d . 1 1 . .
    N N1 0.6002(3) 0.87446(10) 0.47672(8) 0.0432(3) Uani d . 1 1 . .
    N N2 0.7802(3) 0.99710(11) 0.44015(8) 0.0434(3) Uani d . 1 1 . .
    H H2 0.873(4) 1.0339(15) 0.4395(11) 0.049(6) Uiso d . 1 1 . .
    C C1 0.4881(3) 0.92923(12) 0.41404(9) 0.0409(4) Uani d . 1 1 . .
    C C2 0.6050(3) 1.00686(12) 0.39072(9) 0.0400(4) Uani d . 1 1 . .
    C C3 0.5395(3) 1.07491(12) 0.32944(9) 0.0434(4) Uani d . 1 1 . .
    H H3 0.6185 1.1259 0.3135 0.052 Uiso calc R 1 1 . .
    C C4 0.3486(3) 1.06323(13) 0.29259(9) 0.0441(4) Uani d . 1 1 . .
    C C5 0.2297(3) 0.98786(14) 0.31460(10) 0.0469(4) Uani d . 1 1 . .
    H H5 0.1026 0.9832 0.2881 0.056 Uiso calc R 1 1 . .
    C C6 0.2996(3) 0.91879(13) 0.37635(10) 0.0463(4) Uani d . 1 1 . .
    H H6 0.2220 0.8674 0.3917 0.056 Uiso calc R 1 1 . .
    C C7 0.7793(3) 0.91679(13) 0.49246(9) 0.0430(4) Uani d . 1 1 . .
    C C11 0.5279(4) 0.79200(14) 0.52610(10) 0.0521(5) Uani d . 1 1 . .
    H H11A 0.3529 0.7936 0.5218 0.063 Uiso calc R 1 1 . .
    H H11B 0.5576 0.7914 0.5734 0.063 Uiso calc R 1 1 . .
    C C12 0.6626(4) 0.70491(14) 0.51532(11) 0.0555(5) Uani d . 1 1 . .
    H H12A 0.8369 0.7087 0.5110 0.067 Uiso calc R 1 1 . .
    H H12B 0.6391 0.6548 0.5570 0.067 Uiso calc R 1 1 . .
    C C13 0.5848(4) 0.68309(13) 0.45206(11) 0.0526(5) Uani d . 1 1 . .
    H H13A 0.6122 0.7321 0.4100 0.063 Uiso calc R 1 1 . .
    H H13B 0.4102 0.6797 0.4557 0.063 Uiso calc R 1 1 . .
    C C14 0.7238(4) 0.59384(14) 0.44517(12) 0.0573(5) Uani d . 1 1 . .
    H H14A 0.8975 0.5986 0.4395 0.069 Uiso calc R 1 1 . .
    H H14B 0.7032 0.5457 0.4884 0.069 Uiso calc R 1 1 . .
    C C15 0.6427(4) 0.56742(13) 0.38457(12) 0.0578(5) Uani d . 1 1 . .
    H H15A 0.6546 0.6168 0.3415 0.069 Uiso calc R 1 1 . .
    H H15B 0.4716 0.5589 0.3916 0.069 Uiso calc R 1 1 . .
    C C16 0.7941(5) 0.48115(16) 0.37656(15) 0.0746(7) Uani d . 1 1 A .
    H H16A 0.9640 0.4908 0.3680 0.090 Uiso calc R 1 1 . .
    H H16B 0.7876 0.4326 0.4205 0.090 Uiso calc R 1 1 . .
    C C17 0.7129(7) 0.4510(2) 0.31899(18) 0.0965(10) Uani d D 1 1 . .
    H H17A 0.7396 0.4950 0.2739 0.116 Uiso calc PR 0.746(7) 1 A 1
    H H17B 0.5388 0.4469 0.3241 0.116 Uiso calc PR 0.746(7) 1 A 1
    H H17C 0.6367 0.5062 0.2847 0.116 Uiso calc PR 0.254(7) 1 A 2
    H H17D 0.5809 0.4166 0.3392 0.116 Uiso calc PR 0.254(7) 1 A 2
    C C18 0.8622(12) 0.3558(3) 0.3220(2) 0.118(2) Uani d PD 0.746(7) 1 A 1
    H H18A 1.0352 0.3620 0.3170 0.141 Uiso calc PR 0.746(7) 1 A 1
    H H18B 0.8392 0.3142 0.3684 0.141 Uiso calc PR 0.746(7) 1 A 1
    C C19 0.8116(13) 0.3189(4) 0.2768(4) 0.167(3) Uani d PD 0.746(7) 1 A 1
    H H19A 0.9265 0.2645 0.2810 0.250 Uiso calc PR 0.746(7) 1 A 1
    H H19B 0.8222 0.3606 0.2304 0.250 Uiso calc PR 0.746(7) 1 A 1
    H H19C 0.6481 0.3040 0.2853 0.250 Uiso calc PR 0.746(7) 1 A 1
    C C18' 0.869(2) 0.3959(10) 0.2756(8) 0.095(4) Uiso d PD 0.254(7) 1 A 2
    H H18C 0.7580 0.3612 0.2632 0.115 Uiso calc PR 0.254(7) 1 A 2
    H H18D 0.9086 0.4405 0.2321 0.115 Uiso calc PR 0.254(7) 1 A 2
    C C19' 1.056(2) 0.3440(8) 0.2934(7) 0.084(4) Uiso d PD 0.254(7) 1 A 2
    H H19D 1.1224 0.3233 0.2548 0.126 Uiso calc PR 0.254(7) 1 A 2
    H H19E 1.0224 0.2929 0.3321 0.126 Uiso calc PR 0.254(7) 1 A 2
    H H19F 1.1727 0.3744 0.3073 0.126 Uiso calc PR 0.254(7) 1 A 2
    Cl Cl1A 1.08169(10) -0.26825(3) 0.31097(3) 0.06033(16) Uani d . 1 1 . .
    O O1A 1.2494(2) 0.09656(8) -0.01986(6) 0.0430(3) Uani d . 1 1 . .
    N N1A 0.9635(2) 0.06117(9) 0.07076(7) 0.0368(3) Uani d . 1 1 . .
    N N2A 1.3088(2) -0.03410(9) 0.07700(7) 0.0367(3) Uani d . 1 1 . .
    H H2A 1.445(4) -0.0579(13) 0.0637(10) 0.042(5) Uiso d . 1 1 . .
    C C1A 0.9508(3) -0.01099(11) 0.13176(9) 0.0347(3) Uani d . 1 1 . .
    C C2A 1.1701(3) -0.07145(11) 0.13562(9) 0.0345(3) Uani d . 1 1 . .
    C C3A 1.2157(3) -0.15133(11) 0.18992(9) 0.0386(4) Uani d . 1 1 . .
    H H3A 1.3617 -0.1914 0.1927 0.046 Uiso calc R 1 1 . .
    C C4A 1.0307(3) -0.16868(12) 0.24037(9) 0.0414(4) Uani d . 1 1 . .
    C C5A 0.8119(3) -0.11037(13) 0.23750(9) 0.0425(4) Uani d . 1 1 . .
    H H5A 0.6934 -0.1251 0.2724 0.051 Uiso calc R 1 1 . .
    C C6A 0.7689(3) -0.02980(12) 0.18245(9) 0.0395(4) Uani d . 1 1 . .
    H H6A 0.6228 0.0102 0.1798 0.047 Uiso calc R 1 1 . .
    C C7A 1.1823(3) 0.04634(11) 0.03651(9) 0.0358(3) Uani d . 1 1 . .
    C C11A 0.7749(3) 0.13966(11) 0.04375(9) 0.0394(4) Uani d . 1 1 . .
    H H11C 0.6153 0.1195 0.0505 0.047 Uiso calc R 1 1 . .
    H H11D 0.8009 0.1657 -0.0063 0.047 Uiso calc R 1 1 . .
    C C12A 0.7736(3) 0.21293(11) 0.07887(10) 0.0403(4) Uani d . 1 1 . .
    H H12C 0.9238 0.2394 0.0667 0.048 Uiso calc R 1 1 . .
    H H12D 0.7690 0.1857 0.1294 0.048 Uiso calc R 1 1 . .
    C C13A 0.5537(3) 0.28753(11) 0.05638(10) 0.0416(4) Uani d . 1 1 . .
    H H13C 0.4042 0.2603 0.0661 0.050 Uiso calc R 1 1 . .
    H H13D 0.5634 0.3166 0.0061 0.050 Uiso calc R 1 1 . .
    C C14A 0.5394(3) 0.35946(12) 0.09357(11) 0.0477(4) Uani d . 1 1 . .
    H H14C 0.5532 0.3293 0.1437 0.057 Uiso calc R 1 1 . .
    H H14D 0.6785 0.3920 0.0788 0.057 Uiso calc R 1 1 . .
    C C15A 0.3046(3) 0.42779(12) 0.07968(11) 0.0486(4) Uani d . 1 1 . .
    H H15C 0.1654 0.3954 0.0950 0.058 Uiso calc R 1 1 . .
    H H15D 0.2899 0.4577 0.0295 0.058 Uiso calc R 1 1 . .
    C C16A 0.2936(4) 0.49973(13) 0.11649(12) 0.0521(5) Uani d . 1 1 . .
    H H16C 0.4253 0.5352 0.0984 0.062 Uiso calc R 1 1 . .
    H H16D 0.3220 0.4696 0.1662 0.062 Uiso calc R 1 1 . .
    C C17A 0.0511(4) 0.56397(13) 0.10765(12) 0.0513(5) Uani d D 1 1 . .
    H H17E 0.0253 0.5955 0.0581 0.062 Uiso calc R 1 1 . .
    H H17F -0.0811 0.5283 0.1244 0.062 Uiso calc R 1 1 . .
    C C18A 0.0374(4) 0.63392(15) 0.14628(14) 0.0618(6) Uani d D 1 1 . .
    H H18E 0.0751 0.6027 0.1953 0.074 Uiso calc R 1 1 . .
    H H18F 0.1612 0.6728 0.1271 0.074 Uiso calc R 1 1 . .
    C C19A -0.2113(4) 0.69262(15) 0.14139(15) 0.0666(6) Uani d D 1 1 . .
    H H19G -0.2089 0.7353 0.1668 0.100 Uiso calc R 1 1 . .
    H H19H -0.3346 0.6548 0.1613 0.100 Uiso calc R 1 1 . .
    H H19I -0.2483 0.7250 0.0930 0.100 Uiso calc R 1 1 . .
loop_
    _atom_site_aniso_label
    _atom_site_aniso_U_11
    _atom_site_aniso_U_22
    _atom_site_aniso_U_33
    _atom_site_aniso_U_12
    _atom_site_aniso_U_13
    _atom_site_aniso_U_23
    Cl1 0.0582(3) 0.0627(3) 0.0485(3) 0.0098(2) -0.0121(2) -0.0134(2)
    O1 0.0467(7) 0.0585(8) 0.0468(7) -0.0017(6) -0.0114(6) -0.0160(6)
    N1 0.0388(8) 0.0488(8) 0.0421(8) -0.0026(6) -0.0022(6) -0.0155(6)
    N2 0.0385(8) 0.0489(8) 0.0446(8) -0.0044(7) -0.0046(6) -0.0173(7)
    C1 0.0345(8) 0.0476(9) 0.0414(9) 0.0018(7) 0.0004(7) -0.0191(7)
    C2 0.0326(8) 0.0486(9) 0.0417(9) 0.0009(7) -0.0006(7) -0.0216(7)
    C3 0.0403(9) 0.0458(9) 0.0444(9) 0.0003(7) 0.0009(7) -0.0180(8)
    C4 0.0389(9) 0.0520(10) 0.0409(9) 0.0072(7) -0.0030(7) -0.0199(8)
    C5 0.0350(9) 0.0607(11) 0.0495(10) 0.0022(8) -0.0059(7) -0.0269(9)
    C6 0.0378(9) 0.0531(10) 0.0513(10) -0.0031(8) -0.0009(8) -0.0225(8)
    C7 0.0361(9) 0.0513(10) 0.0429(9) 0.0024(7) -0.0026(7) -0.0202(8)
    C11 0.0491(11) 0.0587(11) 0.0450(10) -0.0084(9) 0.0010(8) -0.0111(9)
    C12 0.0517(11) 0.0519(11) 0.0547(11) -0.0041(9) -0.0080(9) -0.0050(9)
    C13 0.0498(11) 0.0475(10) 0.0527(11) -0.0016(8) -0.0024(9) -0.0068(8)
    C14 0.0552(12) 0.0441(10) 0.0616(12) -0.0007(9) -0.0009(10) -0.0037(9)
    C15 0.0588(12) 0.0414(10) 0.0664(13) -0.0022(9) 0.0010(10) -0.0098(9)
    C16 0.0811(17) 0.0474(12) 0.0872(17) 0.0025(11) 0.0077(14) -0.0166(12)
    C17 0.119(3) 0.0678(17) 0.111(2) -0.0117(16) 0.022(2) -0.0447(17)
    C18 0.199(6) 0.065(2) 0.074(3) 0.010(3) 0.041(3) -0.023(2)
    C19 0.153(6) 0.113(5) 0.272(9) -0.012(4) 0.016(6) -0.119(6)
    Cl1A 0.0607(3) 0.0530(3) 0.0560(3) -0.0081(2) 0.0013(2) -0.0012(2)
    O1A 0.0374(6) 0.0425(6) 0.0453(7) -0.0005(5) 0.0027(5) -0.0113(5)
    N1A 0.0302(7) 0.0375(7) 0.0436(7) 0.0013(5) -0.0006(6) -0.0170(6)
    N2A 0.0275(7) 0.0388(7) 0.0432(8) 0.0019(5) 0.0023(6) -0.0156(6)
    C1A 0.0293(8) 0.0379(8) 0.0411(8) -0.0019(6) -0.0028(6) -0.0193(7)
    C2A 0.0279(7) 0.0385(8) 0.0415(8) -0.0033(6) -0.0005(6) -0.0195(7)
    C3A 0.0311(8) 0.0373(8) 0.0486(9) -0.0009(6) -0.0024(7) -0.0169(7)
    C4A 0.0403(9) 0.0410(9) 0.0438(9) -0.0081(7) -0.0021(7) -0.0131(7)
    C5A 0.0347(9) 0.0524(10) 0.0443(9) -0.0101(7) 0.0051(7) -0.0196(8)
    C6A 0.0277(8) 0.0484(9) 0.0462(9) -0.0004(7) 0.0000(7) -0.0229(8)
    C7A 0.0307(8) 0.0373(8) 0.0428(9) -0.0025(6) -0.0016(7) -0.0180(7)
    C11A 0.0311(8) 0.0411(9) 0.0470(9) 0.0034(6) -0.0060(7) -0.0182(7)
    C12A 0.0327(8) 0.0385(8) 0.0512(10) 0.0006(6) -0.0060(7) -0.0180(7)
    C13A 0.0365(9) 0.0385(9) 0.0480(10) 0.0032(7) -0.0047(7) -0.0146(7)
    C14A 0.0437(10) 0.0408(9) 0.0598(11) 0.0029(7) -0.0064(8) -0.0206(8)
    C15A 0.0428(10) 0.0432(9) 0.0617(12) 0.0037(8) -0.0047(8) -0.0229(9)
    C16A 0.0442(10) 0.0466(10) 0.0686(13) 0.0046(8) -0.0058(9) -0.0270(9)
    C17A 0.0435(10) 0.0449(10) 0.0684(13) 0.0037(8) -0.0053(9) -0.0260(9)
    C18A 0.0461(11) 0.0578(12) 0.0918(16) 0.0046(9) -0.0058(10) -0.0428(12)
    C19A 0.0532(12) 0.0552(12) 0.1005(18) 0.0067(9) -0.0053(12) -0.0434(13)
_geom_special_details
;
All s.u.'s (except the s.u. in the dihedral angle between two l.s. planes) are
estimated using the full covariance matrix. The cell s.u.'s are taken into
account individually in the estimation of s.u.'s in distances, angles and
torsion angles; correlations between s.u.'s in cell parameters are only used
when they are defined by crystal symmetry. An approximate (isotropic)
treatment of cell s.u.'s is used for estimating s.u.'s involving l.s. planes.
;
loop_
    _geom_bond_atom_site_label_1
    _geom_bond_atom_site_label_2
    _geom_bond_site_symmetry_2
    _geom_bond_distance
    _geom_bond_publ_flag
    Cl1 C4 . 1.7478(19) ?
    O1 C7 . 1.236(2) ?
    N1 C7 . 1.376(2) ?
    N1 C1 . 1.395(2) ?
    N1 C11 . 1.458(2) ?
    N2 C7 . 1.363(2) ?
    N2 C2 . 1.382(2) ?
    N2 H2 . 0.83(2) ?
    C1 C6 . 1.379(3) ?
    C1 C2 . 1.405(3) ?
    C2 C3 . 1.373(3) ?
    C3 C4 . 1.388(3) ?
    C3 H3 . 0.9300 ?
    C4 C5 . 1.381(3) ?
    C5 C6 . 1.392(3) ?
    C5 H5 . 0.9300 ?
    C6 H6 . 0.9300 ?
    C11 C12 . 1.515(3) ?
    C11 H11A . 0.9700 ?
    C11 H11B . 0.9700 ?
    C12 C13 . 1.514(3) ?
    C12 H12A . 0.9700 ?
    C12 H12B . 0.9700 ?
    C13 C14 . 1.523(3) ?
    C13 H13A . 0.9700 ?
    C13 H13B . 0.9700 ?
    C14 C15 . 1.512(3) ?
    C14 H14A . 0.9700 ?
    C14 H14B . 0.9700 ?
    C15 C16 . 1.517(3) ?
    C15 H15A . 0.9700 ?
    C15 H15B . 0.9700 ?
    C16 C17 . 1.492(4) ?
    C16 H16A . 0.9700 ?
    C16 H16B . 0.9700 ?
    C17 C18' . 1.543(11) ?
    C17 C18 . 1.566(5) ?
    C17 H17A . 0.9700 ?
    C17 H17B . 0.9700 ?
    C17 H17C . 0.9700 ?
    C17 H17D . 0.9700 ?
    C18 C19 . 1.282(7) ?
    C18 H18A . 0.9700 ?
    C18 H18B . 0.9700 ?
    C19 H19A . 0.9600 ?
    C19 H19B . 0.9600 ?
    C19 H19C . 0.9600 ?
    C18' C19' . 1.202(12) ?
    C18' H18C . 0.9700 ?
    C18' H18D . 0.9700 ?
    C19' H19D . 0.9600 ?
    C19' H19E . 0.9600 ?
    C19' H19F . 0.9600 ?
    Cl1A C4A . 1.7435(18) ?
    O1A C7A . 1.234(2) ?
    N1A C7A . 1.376(2) ?
    N1A C1A . 1.389(2) ?
    N1A C11A . 1.457(2) ?
    N2A C7A . 1.370(2) ?
    N2A C2A . 1.385(2) ?
    N2A H2A . 0.85(2) ?
    C1A C6A . 1.383(2) ?
    C1A C2A . 1.400(2) ?
    C2A C3A . 1.376(2) ?
    C3A C4A . 1.391(2) ?
    C3A H3A . 0.9300 ?
    C4A C5A . 1.383(2) ?
    C5A C6A . 1.389(3) ?
    C5A H5A . 0.9300 ?
    C6A H6A . 0.9300 ?
    C11A C12A . 1.521(2) ?
    C11A H11C . 0.9700 ?
    C11A H11D . 0.9700 ?
    C12A C13A . 1.522(2) ?
    C12A H12C . 0.9700 ?
    C12A H12D . 0.9700 ?
    C13A C14A . 1.523(2) ?
    C13A H13C . 0.9700 ?
    C13A H13D . 0.9700 ?
    C14A C15A . 1.519(2) ?
    C14A H14C . 0.9700 ?
    C14A H14D . 0.9700 ?
    C15A C16A . 1.519(3) ?
    C15A H15C . 0.9700 ?
    C15A H15D . 0.9700 ?
    C16A C17A . 1.521(2) ?
    C16A H16C . 0.9700 ?
    C16A H16D . 0.9700 ?
    C17A C18A . 1.517(3) ?
    C17A H17E . 0.9700 ?
    C17A H17F . 0.9700 ?
    C18A C19A . 1.512(3) ?
    C18A H18E . 0.9700 ?
    C18A H18F . 0.9700 ?
    C19A H19G . 0.9600 ?
    C19A H19H . 0.9600 ?
    C19A H19I . 0.9600 ?
loop_
    _geom_angle_atom_site_label_1
    _geom_angle_atom_site_label_2
    _geom_angle_atom_site_label_3
    _geom_angle_site_symmetry_1
    _geom_angle_site_symmetry_3
    _geom_angle
    _geom_angle_publ_flag
    C7 N1 C1 . . 109.15(15) ?
    C7 N1 C11 . . 121.78(16) ?
    C1 N1 C11 . . 128.50(16) ?
    C7 N2 C2 . . 110.23(16) ?
    C7 N2 H2 . . 123.3(15) ?
    C2 N2 H2 . . 126.5(15) ?
    C6 C1 N1 . . 132.18(18) ?
    C6 C1 C2 . . 121.04(17) ?
    N1 C1 C2 . . 106.78(15) ?
    C3 C2 N2 . . 131.50(17) ?
    C3 C2 C1 . . 121.83(16) ?
    N2 C2 C1 . . 106.67(16) ?
    C2 C3 C4 . . 116.14(17) ?
    C2 C3 H3 . . 121.9 ?
    C4 C3 H3 . . 121.9 ?
    C5 C4 C3 . . 123.14(17) ?
    C5 C4 Cl1 . . 118.22(14) ?
    C3 C4 Cl1 . . 118.63(15) ?
    C4 C5 C6 . . 120.23(17) ?
    C4 C5 H5 . . 119.9 ?
    C6 C5 H5 . . 119.9 ?
    C1 C6 C5 . . 117.62(18) ?
    C1 C6 H6 . . 121.2 ?
    C5 C6 H6 . . 121.2 ?
    O1 C7 N2 . . 127.51(18) ?
    O1 C7 N1 . . 125.34(18) ?
    N2 C7 N1 . . 107.16(15) ?
    N1 C11 C12 . . 113.94(16) ?
    N1 C11 H11A . . 108.8 ?
    C12 C11 H11A . . 108.8 ?
    N1 C11 H11B . . 108.8 ?
    C12 C11 H11B . . 108.8 ?
    H11A C11 H11B . . 107.7 ?
    C13 C12 C11 . . 115.51(17) ?
    C13 C12 H12A . . 108.4 ?
    C11 C12 H12A . . 108.4 ?
    C13 C12 H12B . . 108.4 ?
    C11 C12 H12B . . 108.4 ?
    H12A C12 H12B . . 107.5 ?
    C12 C13 C14 . . 112.76(17) ?
    C12 C13 H13A . . 109.0 ?
    C14 C13 H13A . . 109.0 ?
    C12 C13 H13B . . 109.0 ?
    C14 C13 H13B . . 109.0 ?
    H13A C13 H13B . . 107.8 ?
    C15 C14 C13 . . 114.34(17) ?
    C15 C14 H14A . . 108.7 ?
    C13 C14 H14A . . 108.7 ?
    C15 C14 H14B . . 108.7 ?
    C13 C14 H14B . . 108.7 ?
    H14A C14 H14B . . 107.6 ?
    C14 C15 C16 . . 113.1(2) ?
    C14 C15 H15A . . 109.0 ?
    C16 C15 H15A . . 109.0 ?
    C14 C15 H15B . . 109.0 ?
    C16 C15 H15B . . 109.0 ?
    H15A C15 H15B . . 107.8 ?
    C17 C16 C15 . . 114.6(2) ?
    C17 C16 H16A . . 108.6 ?
    C15 C16 H16A . . 108.6 ?
    C17 C16 H16B . . 108.6 ?
    C15 C16 H16B . . 108.6 ?
    H16A C16 H16B . . 107.6 ?
    C16 C17 C18' . . 128.3(6) ?
    C16 C17 C18 . . 109.5(3) ?
    C18' C17 C18 . . 35.5(5) ?
    C16 C17 H17A . . 109.8 ?
    C18' C17 H17A . . 74.6 ?
    C18 C17 H17A . . 109.8 ?
    C16 C17 H17B . . 109.8 ?
    C18' C17 H17B . . 117.5 ?
    C18 C17 H17B . . 109.8 ?
    H17A C17 H17B . . 108.2 ?
    C16 C17 H17C . . 105.2 ?
    C18' C17 H17C . . 105.2 ?
    C18 C17 H17C . . 139.6 ?
    H17A C17 H17C . . 36.9 ?
    H17B C17 H17C . . 76.1 ?
    C16 C17 H17D . . 105.2 ?
    C18' C17 H17D . . 105.2 ?
    C18 C17 H17D . . 84.3 ?
    H17A C17 H17D . . 134.3 ?
    H17B C17 H17D . . 30.1 ?
    H17C C17 H17D . . 105.9 ?
    C19 C18 C17 . . 117.6(5) ?
    C19 C18 H18A . . 107.9 ?
    C17 C18 H18A . . 107.9 ?
    C19 C18 H18B . . 107.9 ?
    C17 C18 H18B . . 107.9 ?
    H18A C18 H18B . . 107.2 ?
    C18 C19 H19A . . 109.5 ?
    C18 C19 H19B . . 109.5 ?
    H19A C19 H19B . . 109.5 ?
    C18 C19 H19C . . 109.5 ?
    H19A C19 H19C . . 109.5 ?
    H19B C19 H19C . . 109.5 ?
    C19' C18' C17 . . 126.9(12) ?
    C19' C18' H18C . . 105.6 ?
    C17 C18' H18C . . 105.6 ?
    C19' C18' H18D . . 105.6 ?
    C17 C18' H18D . . 105.6 ?
    H18C C18' H18D . . 106.1 ?
    C18' C19' H19D . . 109.5 ?
    C18' C19' H19E . . 109.5 ?
    H19D C19' H19E . . 109.5 ?
    C18' C19' H19F . . 109.5 ?
    H19D C19' H19F . . 109.5 ?
    H19E C19' H19F . . 109.5 ?
    C7A N1A C1A . . 109.46(13) ?
    C7A N1A C11A . . 123.64(14) ?
    C1A N1A C11A . . 126.86(13) ?
    C7A N2A C2A . . 109.97(13) ?
    C7A N2A H2A . . 122.0(13) ?
    C2A N2A H2A . . 127.7(13) ?
    C6A C1A N1A . . 131.97(15) ?
    C6A C1A C2A . . 121.06(15) ?
    N1A C1A C2A . . 106.96(13) ?
    C3A C2A N2A . . 131.38(14) ?
    C3A C2A C1A . . 121.85(15) ?
    N2A C2A C1A . . 106.77(14) ?
    C2A C3A C4A . . 116.09(15) ?
    C2A C3A H3A . . 122.0 ?
    C4A C3A H3A . . 122.0 ?
    C5A C4A C3A . . 123.16(16) ?
    C5A C4A Cl1A . . 118.98(14) ?
    C3A C4A Cl1A . . 117.85(13) ?
    C4A C5A C6A . . 120.05(16) ?
    C4A C5A H5A . . 120.0 ?
    C6A C5A H5A . . 120.0 ?
    C1A C6A C5A . . 117.78(15) ?
    C1A C6A H6A . . 121.1 ?
    C5A C6A H6A . . 121.1 ?
    O1A C7A N2A . . 127.19(15) ?
    O1A C7A N1A . . 125.98(15) ?
    N2A C7A N1A . . 106.83(14) ?
    N1A C11A C12A . . 113.23(14) ?
    N1A C11A H11C . . 108.9 ?
    C12A C11A H11C . . 108.9 ?
    N1A C11A H11D . . 108.9 ?
    C12A C11A H11D . . 108.9 ?
    H11C C11A H11D . . 107.7 ?
    C11A C12A C13A . . 111.52(14) ?
    C11A C12A H12C . . 109.3 ?
    C13A C12A H12C . . 109.3 ?
    C11A C12A H12D . . 109.3 ?
    C13A C12A H12D . . 109.3 ?
    H12C C12A H12D . . 108.0 ?
    C12A C13A C14A . . 112.85(15) ?
    C12A C13A H13C . . 109.0 ?
    C14A C13A H13C . . 109.0 ?
    C12A C13A H13D . . 109.0 ?
    C14A C13A H13D . . 109.0 ?
    H13C C13A H13D . . 107.8 ?
    C15A C14A C13A . . 114.10(16) ?
    C15A C14A H14C . . 108.7 ?
    C13A C14A H14C . . 108.7 ?
    C15A C14A H14D . . 108.7 ?
    C13A C14A H14D . . 108.7 ?
    H14C C14A H14D . . 107.6 ?
    C14A C15A C16A . . 113.61(16) ?
    C14A C15A H15C . . 108.8 ?
    C16A C15A H15C . . 108.8 ?
    C14A C15A H15D . . 108.8 ?
    C16A C15A H15D . . 108.8 ?
    H15C C15A H15D . . 107.7 ?
    C15A C16A C17A . . 114.03(16) ?
    C15A C16A H16C . . 108.7 ?
    C17A C16A H16C . . 108.7 ?
    C15A C16A H16D . . 108.7 ?
    C17A C16A H16D . . 108.7 ?
    H16C C16A H16D . . 107.6 ?
    C18A C17A C16A . . 114.01(17) ?
    C18A C17A H17E . . 108.8 ?
    C16A C17A H17E . . 108.8 ?
    C18A C17A H17F . . 108.8 ?
    C16A C17A H17F . . 108.8 ?
    H17E C17A H17F . . 107.6 ?
    C19A C18A C17A . . 113.28(18) ?
    C19A C18A H18E . . 108.9 ?
    C17A C18A H18E . . 108.9 ?
    C19A C18A H18F . . 108.9 ?
    C17A C18A H18F . . 108.9 ?
    H18E C18A H18F . . 107.7 ?
    C18A C19A H19G . . 109.5 ?
    C18A C19A H19H . . 109.5 ?
    H19G C19A H19H . . 109.5 ?
    C18A C19A H19I . . 109.5 ?
    H19G C19A H19I . . 109.5 ?
    H19H C19A H19I . . 109.5 ?
loop_
    _geom_torsion_atom_site_label_1
    _geom_torsion_atom_site_label_2
    _geom_torsion_atom_site_label_3
    _geom_torsion_atom_site_label_4
    _geom_torsion_site_symmetry_1
    _geom_torsion_site_symmetry_2
    _geom_torsion_site_symmetry_3
    _geom_torsion_site_symmetry_4
    _geom_torsion
    _geom_torsion_publ_flag
    C7 N1 C1 C6 . . . . -179.22(18) ?
    C11 N1 C1 C6 . . . . -7.9(3) ?
    C7 N1 C1 C2 . . . . 0.62(18) ?
    C11 N1 C1 C2 . . . . 171.91(16) ?
    C7 N2 C2 C3 . . . . -179.52(17) ?
    C7 N2 C2 C1 . . . . 0.68(18) ?
    C6 C1 C2 C3 . . . . -0.7(3) ?
    N1 C1 C2 C3 . . . . 179.40(14) ?
    C6 C1 C2 N2 . . . . 179.08(15) ?
    N1 C1 C2 N2 . . . . -0.78(18) ?
    N2 C2 C3 C4 . . . . -178.71(17) ?
    C1 C2 C3 C4 . . . . 1.1(2) ?
    C2 C3 C4 C5 . . . . -0.7(2) ?
    C2 C3 C4 Cl1 . . . . -179.55(12) ?
    C3 C4 C5 C6 . . . . -0.1(3) ?
    Cl1 C4 C5 C6 . . . . 178.81(13) ?
    N1 C1 C6 C5 . . . . 179.77(17) ?
    C2 C1 C6 C5 . . . . 0.0(2) ?
    C4 C5 C6 C1 . . . . 0.4(3) ?
    C2 N2 C7 O1 . . . . 179.57(17) ?
    C2 N2 C7 N1 . . . . -0.30(19) ?
    C1 N1 C7 O1 . . . . 179.92(16) ?
    C11 N1 C7 O1 . . . . 7.9(3) ?
    C1 N1 C7 N2 . . . . -0.20(18) ?
    C11 N1 C7 N2 . . . . -172.19(15) ?
    C7 N1 C11 C12 . . . . -93.8(2) ?
    C1 N1 C11 C12 . . . . 95.8(2) ?
    N1 C11 C12 C13 . . . . -73.8(2) ?
    C11 C12 C13 C14 . . . . -178.88(17) ?
    C12 C13 C14 C15 . . . . 177.21(18) ?
    C13 C14 C15 C16 . . . . 176.70(19) ?
    C14 C15 C16 C17 . . . . 177.7(2) ?
    C15 C16 C17 C18' . . . . 151.9(8) ?
    C15 C16 C17 C18 . . . . -173.2(3) ?
    C16 C17 C18 C19 . . . . 178.6(6) ?
    C18' C17 C18 C19 . . . . -51.9(10) ?
    C16 C17 C18' C19' . . . . 26(2) ?
    C18 C17 C18' C19' . . . . -42.3(13) ?
    C7A N1A C1A C6A . . . . -177.64(17) ?
    C11A N1A C1A C6A . . . . -0.1(3) ?
    C7A N1A C1A C2A . . . . 0.82(18) ?
    C11A N1A C1A C2A . . . . 178.39(14) ?
    C7A N2A C2A C3A . . . . 178.36(17) ?
    C7A N2A C2A C1A . . . . -0.95(18) ?
    C6A C1A C2A C3A . . . . -0.6(2) ?
    N1A C1A C2A C3A . . . . -179.32(14) ?
    C6A C1A C2A N2A . . . . 178.74(15) ?
    N1A C1A C2A N2A . . . . 0.07(17) ?
    N2A C2A C3A C4A . . . . -178.81(16) ?
    C1A C2A C3A C4A . . . . 0.4(2) ?
    C2A C3A C4A C5A . . . . 0.0(3) ?
    C2A C3A C4A Cl1A . . . . -179.05(12) ?
    C3A C4A C5A C6A . . . . -0.3(3) ?
    Cl1A C4A C5A C6A . . . . 178.81(13) ?
    N1A C1A C6A C5A . . . . 178.69(16) ?
    C2A C1A C6A C5A . . . . 0.4(2) ?
    C4A C5A C6A C1A . . . . 0.0(3) ?
    C2A N2A C7A O1A . . . . -178.60(16) ?
    C2A N2A C7A N1A . . . . 1.45(18) ?
    C1A N1A C7A O1A . . . . 178.65(15) ?
    C11A N1A C7A O1A . . . . 1.0(3) ?
    C1A N1A C7A N2A . . . . -1.40(18) ?
    C11A N1A C7A N2A . . . . -179.06(14) ?
    C7A N1A C11A C12A . . . . -101.69(18) ?
    C1A N1A C11A C12A . . . . 81.1(2) ?
    N1A C11A C12A C13A . . . . -172.36(14) ?
    C11A C12A C13A C14A . . . . 176.96(15) ?
    C12A C13A C14A C15A . . . . -172.27(16) ?
    C13A C14A C15A C16A . . . . -179.44(17) ?
    C14A C15A C16A C17A . . . . -175.42(18) ?
    C15A C16A C17A C18A . . . . 178.20(19) ?
    C16A C17A C18A C19A . . . . -175.7(2) ?
loop_
    _geom_hbond_atom_site_label_D
    _geom_hbond_atom_site_label_H
    _geom_hbond_atom_site_label_A
    _geom_hbond_site_symmetry_A
    _geom_hbond_distance_DH
    _geom_hbond_distance_HA
    _geom_hbond_distance_DA
    _geom_hbond_angle_DHA
    N2 H2 O1 2_776 0.83(2) 1.96(2) 2.778(2) 170(2)
    N2A H2A O1A 2_855 0.85(2) 1.95(2) 2.7937(18) 171.1(19)
data_global
_journal_date_recd_electronic     2011-10-26
_journal_date_accepted     2011-11-10
_journal_name_full     'Acta Crystallographica, Section E'
_journal_year     2011
_journal_volume     67
_journal_issue     12
_journal_page_first     o3340
_journal_page_last     o3341
_journal_paper_category     QO
_journal_coeditor_code     IM2336
_publ_contact_author
;
Fouad Ouazzani Chahdi
Laboratoire de Chimie Organique Appliqu\'ee, Universit\'e Sidi Mohamed
Ben Abdallah, Facult\'e des Sciences et Techniques, Route d'immouzzer,
BP 2202  F\`es, Morocco.
;
_publ_contact_author_email     'ouazzani_chahid@yahoo.fr'
_publ_contact_author_fax     '212 537 77 54 40'
_publ_contact_author_phone     '212 537 77 54 40'
_publ_section_title
;
5-Chloro-1-nonyl-1<i>H</i>-benzimidazol-2(3<i>H</i>)-one
;
loop_
    _publ_author_name
    _publ_author_address
    'Kandri Rodi, Youssef '
;
Laboratoire de Chimie Organique Appliqu\'ee,
Universit\'e Sidi Mohamed Ben Abdallah,
Facult\'e des Sciences et Techniques,
Route d'immouzzer, BP 2202
F\`es, Morocco
;
    'Ouazzani Chahdi, Fouad'
;
Laboratoire de Chimie Organique Appliqu\'ee,
Universit\'e Sidi Mohamed Ben Abdallah,
Facult\'e des Sciences et Techniques,
Route d'immouzzer, BP 2202
F\`es, Morocco
;
    'Essassi, El Mokhtar'
;
Laboratoire de Chimie Organique H\'et\'erocyclique URAC21,
Facult\'e des Sciences,
Universit\'e Mohammed V-Agdal,
Av. Ibn Battouta, BP 1014,
Rabat, Morocco
;
    'Luis, Santiago V.'
;
Departamento de Quimica Inorganica & Organica, ESTCE
Universitat Jaume I, E-12080 Castellon,
Spain
;
    'Bolte, Michael'
;
Institut f\"ur Anorganische Chemie,
J.W. Goethe-Universit\"at Frankfurt,
Max-von-Laue-Strasse 7,
60438 Frankfurt/Main,
Germany
;
    'El Ammari, Lahcen'
;
Laboratoire de Chimie du Solide Appliqu\'ee,
Facult\'e des Sciences, Universit\'e Mohammed V-Agdal,
Avenue Ibn Battouta, BP 1014,
Rabat, Morocco
;
_iucr_refine_instructions_details
;
TITL str1239 in P-1
CELL 1.54184   5.51441   15.6507     20.0540  71.807   86.612   80.709
ZERR    4.00   0.00017    0.0004      0.0006   0.003    0.002    0.002
LATT  1
SFAC C  H Cl N O
UNIT 64 92 4 8 4
L.S. 10
BOND$H
CONF
ACTA136
HTAB
EQIV$1  -x+2, -y+2, -z+1
EQIV $2  -x+3, -y, -z
HTAB N2 O1_$1
HTAB N2A O1A_$2
FMAP 2
PLAN 10
WGHT    0.060900    0.658000
EXTI    0.003063
FVAR       6.05845   0.74565
CL1   3    0.256881    1.146812    0.213776    11.00000    0.05821    0.06271 =
         0.04848   -0.01339   -0.01207    0.00979
O1    5    0.912383    0.886151    0.544637    11.00000    0.04668    0.05849 =
         0.04684   -0.01597   -0.01140   -0.00173
N1    4    0.600219    0.874459    0.476717    11.00000    0.03875    0.04876 =
         0.04206   -0.01550   -0.00217   -0.00256
N2    4    0.780224    0.997099    0.440148    11.00000    0.03852    0.04886 =
         0.04461   -0.01729   -0.00460   -0.00444
H2    2    0.872948    1.033852    0.439542    11.00000    0.04866
C1    1    0.488083    0.929230    0.414036    11.00000    0.03451    0.04760 =
         0.04144   -0.01914    0.00041    0.00179
C2    1    0.604987    1.006857    0.390722    11.00000    0.03255    0.04864 =
         0.04168   -0.02160   -0.00058    0.00094
C3    1    0.539478    1.074914    0.329441    11.00000    0.04025    0.04581 =
         0.04443   -0.01796    0.00085    0.00026
AFIX  43
H3    2    0.618485    1.125888    0.313549    11.00000   -1.20000
AFIX   0
C4    1    0.348552    1.063227    0.292594    11.00000    0.03885    0.05197 =
         0.04091   -0.01992   -0.00299    0.00716
C5    1    0.229726    0.987857    0.314600    11.00000    0.03497    0.06071 =
         0.04951   -0.02686   -0.00592    0.00225
AFIX  43
H5    2    0.102551    0.983225    0.288063    11.00000   -1.20000
AFIX   0
C6    1    0.299589    0.918794    0.376351    11.00000    0.03780    0.05309 =
         0.05127   -0.02250   -0.00093   -0.00310
AFIX  43
H6    2    0.221979    0.867438    0.391667    11.00000   -1.20000
AFIX   0
C7    1    0.779293    0.916795    0.492464    11.00000    0.03614    0.05125 =
         0.04288   -0.02023   -0.00262    0.00241
C11   1    0.527931    0.792000    0.526097    11.00000    0.04909    0.05869 =
         0.04501   -0.01110    0.00101   -0.00838
AFIX  23
H11A  2    0.352866    0.793571    0.521789    11.00000   -1.20000
H11B  2    0.557554    0.791430    0.573445    11.00000   -1.20000
AFIX   0
C12   1    0.662577    0.704914    0.515321    11.00000    0.05168    0.05187 =
         0.05466   -0.00498   -0.00797   -0.00409
AFIX  23
H12A  2    0.836922    0.708738    0.510971    11.00000   -1.20000
H12B  2    0.639104    0.654756    0.556956    11.00000   -1.20000
AFIX   0
C13   1    0.584793    0.683086    0.452064    11.00000    0.04982    0.04750 =
         0.05271   -0.00679   -0.00236   -0.00156
AFIX  23
H13A  2    0.612175    0.732061    0.409982    11.00000   -1.20000
H13B  2    0.410189    0.679708    0.455692    11.00000   -1.20000
AFIX   0
C14   1    0.723782    0.593842    0.445168    11.00000    0.05516    0.04409 =
         0.06160   -0.00367   -0.00093   -0.00068
AFIX  23
H14A  2    0.897504    0.598574    0.439502    11.00000   -1.20000
H14B  2    0.703167    0.545669    0.488402    11.00000   -1.20000
AFIX   0
C15   1    0.642677    0.567416    0.384575    11.00000    0.05881    0.04136 =
         0.06641   -0.00978    0.00102   -0.00222
AFIX  23
H15A  2    0.654607    0.616816    0.341502    11.00000   -1.20000
H15B  2    0.471607    0.558862    0.391557    11.00000   -1.20000
AFIX   0
C16   1    0.794077    0.481148    0.376562    11.00000    0.08110    0.04742 =
         0.08724   -0.01659    0.00766    0.00254
AFIX  23
H16A  2    0.963998    0.490800    0.367960    11.00000   -1.20000
H16B  2    0.787622    0.432635    0.420481    11.00000   -1.20000
AFIX   0
C17   1    0.712944    0.451002    0.318993    11.00000    0.11863    0.06783 =
         0.11124   -0.04473    0.02215   -0.01167
PART 1
AFIX  23
H17A  2    0.739647    0.495025    0.273944    21.00000   -1.20000
H17B  2    0.538802    0.446911    0.324121    21.00000   -1.20000
AFIX  23
PART 2
H17C  2    0.636716    0.506187    0.284741   -21.00000   -1.20000
H17D  2    0.580858    0.416562    0.339216   -21.00000   -1.20000
AFIX   0
PART 1
C18   1    0.862228    0.355848    0.322034    21.00000    0.19945    0.06515 =
         0.07397   -0.02270    0.04061    0.00972
AFIX  23
H18A  2    1.035161    0.361976    0.317002    21.00000   -1.20000
H18B  2    0.839229    0.314193    0.368434    21.00000   -1.20000
AFIX   0
C19   1    0.811563    0.318929    0.276836    21.00000    0.15281    0.11255 =
         0.27183   -0.11897    0.01564   -0.01249
AFIX  33
H19A  2    0.926500    0.264523    0.280953    21.00000   -1.50000
H19B  2    0.822172    0.360635    0.230448    21.00000   -1.50000
H19C  2    0.648066    0.303975    0.285250    21.00000   -1.50000
AFIX   0
PART 2
C18'  1    0.868896    0.395940    0.275609   -21.00000    0.09549
AFIX  23
H18C  2    0.758030    0.361227    0.263179   -21.00000   -1.20000
H18D  2    0.908572    0.440461    0.232132   -21.00000   -1.20000
AFIX   0
C19'  1    1.055995    0.344012    0.293354   -21.00000    0.08405
AFIX  33
H19D  2    1.122396    0.323331    0.254787   -21.00000   -1.50000
H19E  2    1.022415    0.292851    0.332103   -21.00000   -1.50000
H19F  2    1.172661    0.374364    0.307350   -21.00000   -1.50000
AFIX   0
PART 0
CL1A  3    1.081688   -0.268252    0.310973    11.00000    0.06066    0.05298 =
         0.05604   -0.00115    0.00134   -0.00814
O1A   5    1.249354    0.096559   -0.019864    11.00000    0.03742    0.04251 =
         0.04530   -0.01129    0.00266   -0.00047
N1A   4    0.963538    0.061167    0.070759    11.00000    0.03020    0.03751 =
         0.04356   -0.01697   -0.00061    0.00129
N2A   4    1.308840   -0.034096    0.077001    11.00000    0.02745    0.03876 =
         0.04324   -0.01564    0.00229    0.00185
H2A   2    1.445148   -0.057910    0.063661    11.00000    0.04192
C1A   1    0.950808   -0.010990    0.131759    11.00000    0.02932    0.03786 =
         0.04113   -0.01930   -0.00285   -0.00187
C2A   1    1.170083   -0.071446    0.135621    11.00000    0.02792    0.03854 =
         0.04149   -0.01952   -0.00047   -0.00335
C3A   1    1.215721   -0.151331    0.189916    11.00000    0.03113    0.03726 =
         0.04863   -0.01689   -0.00241   -0.00091
AFIX  43
H3A   2    1.361738   -0.191387    0.192712    11.00000   -1.20000
AFIX   0
C4A   1    1.030747   -0.168680    0.240373    11.00000    0.04033    0.04103 =
         0.04377   -0.01312   -0.00211   -0.00808
C5A   1    0.811895   -0.110370    0.237498    11.00000    0.03466    0.05238 =
         0.04433   -0.01958    0.00507   -0.01013
AFIX  43
H5A   2    0.693390   -0.125100    0.272442    11.00000   -1.20000
AFIX   0
C6A   1    0.768928   -0.029804    0.182448    11.00000    0.02774    0.04840 =
         0.04619   -0.02293    0.00001   -0.00038
AFIX  43
H6A   2    0.622766    0.010150    0.179761    11.00000   -1.20000
AFIX   0
C7A   1    1.182331    0.046343    0.036509    11.00000    0.03068    0.03733 =
         0.04276   -0.01804   -0.00157   -0.00249
C11A  1    0.774904    0.139659    0.043749    11.00000    0.03107    0.04107 =
         0.04700   -0.01825   -0.00598    0.00335
AFIX  23
H11C  2    0.615297    0.119538    0.050543    11.00000   -1.20000
H11D  2    0.800860    0.165687   -0.006316    11.00000   -1.20000
AFIX   0
C12A  1    0.773591    0.212933    0.078870    11.00000    0.03268    0.03848 =
         0.05124   -0.01799   -0.00599    0.00065
AFIX  23
H12C  2    0.923834    0.239371    0.066713    11.00000   -1.20000
H12D  2    0.768978    0.185652    0.129424    11.00000   -1.20000
AFIX   0
C13A  1    0.553657    0.287528    0.056379    11.00000    0.03653    0.03854 =
         0.04804   -0.01464   -0.00470    0.00321
AFIX  23
H13C  2    0.404246    0.260303    0.066121    11.00000   -1.20000
H13D  2    0.563380    0.316590    0.006118    11.00000   -1.20000
AFIX   0
C14A  1    0.539394    0.359458    0.093572    11.00000    0.04367    0.04081 =
         0.05978   -0.02055   -0.00637    0.00289
AFIX  23
H14C  2    0.553162    0.329281    0.143716    11.00000   -1.20000
H14D  2    0.678504    0.392007    0.078774    11.00000   -1.20000
AFIX   0
C15A  1    0.304609    0.427787    0.079677    11.00000    0.04278    0.04319 =
         0.06166   -0.02286   -0.00472    0.00366
AFIX  23
H15C  2    0.165373    0.395418    0.094953    11.00000   -1.20000
H15D  2    0.289858    0.457682    0.029516    11.00000   -1.20000
AFIX   0
C16A  1    0.293613    0.499728    0.116490    11.00000    0.04419    0.04660 =
         0.06858   -0.02695   -0.00583    0.00458
AFIX  23
H16C  2    0.425324    0.535216    0.098401    11.00000   -1.20000
H16D  2    0.321993    0.469618    0.166179    11.00000   -1.20000
AFIX   0
SAME C17 > C19
SAME C17 C18' C19'
C17A  1    0.051115    0.563971    0.107651    11.00000    0.04345    0.04492 =
         0.06840   -0.02595   -0.00533    0.00372
AFIX  23
H17E  2    0.025266    0.595526    0.058050    11.00000   -1.20000
H17F  2   -0.081126    0.528334    0.124363    11.00000   -1.20000
AFIX   0
C18A  1    0.037352    0.633924    0.146280    11.00000    0.04605    0.05779 =
         0.09184   -0.04284   -0.00576    0.00455
AFIX  23
H18E  2    0.075090    0.602693    0.195330    11.00000   -1.20000
H18F  2    0.161213    0.672754    0.127085    11.00000   -1.20000
AFIX   0
C19A  1   -0.211304    0.692620    0.141392    11.00000    0.05325    0.05519 =
         0.10046   -0.04344   -0.00528    0.00665
AFIX  33
H19G  2   -0.208894    0.735306    0.166774    11.00000   -1.50000
H19H  2   -0.334596    0.654820    0.161254    11.00000   -1.50000
H19I  2   -0.248283    0.724997    0.093045    11.00000   -1.50000
HKLF 4
REM  str1239 in P-1
REM R1 =  0.0437 for   5705 Fo > 4sig(Fo)  and  0.0491 for all   6416 data
REM    379 parameters refined using      9 restraints
END
WGHT      0.0609      0.6579
REM Highest difference peak  0.460,  deepest hole -0.322,  1-sigma level  0.041
Q1    1   0.8845  0.2992  0.3315  11.00000  0.05    0.46
Q2    1   0.7162  0.3646  0.3040  11.00000  0.05    0.38
Q3    1   0.8886  0.3602  0.3390  11.00000  0.05    0.29
Q4    1   1.0740 -0.0374  0.1473  11.00000  0.05    0.28
Q5    1   0.9706  0.3695  0.2843  11.00000  0.05    0.26
Q6    1   0.1770  1.1956  0.2179  11.00000  0.05    0.23
Q7    1   0.1367  1.1817  0.2333  11.00000  0.05    0.22
Q8    1   0.9341 -0.2484  0.2896  11.00000  0.05    0.21
Q9    1   0.9592 -0.1234  0.2481  11.00000  0.05    0.21
Q10   1   0.8904 -0.1560  0.2280  11.00000  0.05    0.21
;
