# Supplementary material for: 5-Chloro-1-nonyl-1H-benzimidazol-2(3H)-one
Source: Acta Crystallogr Sect E Struct Rep Online. 2011 Nov 16;67(Pt 12):o3340–1. doi: 10.1107/S1600536811047829 (PMC3238987; doi:10.1107/S1600536811047829)
Supplement: Supplementary file 2 [file e-67-o3340-Isup2.hkl]

#
# h,k,l, Fc-squared, Fo-squared, sigma(Fo-squared) and status flag
#
data_I
_shelx_title ' str1239 in P-1'
_shelx_refln_list_code          4
_shelx_F_calc_maximum      189.55
_exptl_crystal_F_000       632.00
_reflns_d_resolution_high  0.8042
 
loop_
 _symmetry_equiv_pos_as_xyz
 'x, y, z'
 '-x, -y, -z'
 
_cell_length_a     5.5144
_cell_length_b    15.6507
_cell_length_c    20.0540
_cell_angle_alpha  71.807
_cell_angle_beta   86.612
_cell_angle_gamma  80.709
 
_shelx_F_squared_multiplier     1.000
 
loop_
 _refln_index_h
 _refln_index_k
 _refln_index_l
 _refln_F_squared_calc
 _refln_F_squared_meas
 _refln_F_squared_sigma
 _refln_observed_status
   1   0   0      133.73      163.02      1.75 o
   2   0   0     4169.21     3882.81     47.59 o
   3   0   0        2.12        3.79      0.51 o
   4   0   0      951.89      858.45      9.41 o
   5   0   0       23.14       20.01      1.78 o
   6   0   0       91.59      106.26      8.35 o
  -6   1   0       21.70       23.40      1.57 o
  -5   1   0       24.78       24.15      1.59 o
  -4   1   0      162.64      131.81      2.88 o
  -3   1   0     1932.79     1904.74     18.76 o
  -2   1   0     5308.11     5185.67     27.47 o
  -1   1   0      376.74      416.17      2.58 o
   0   1   0    10949.47     9742.84    142.48 o
   1   1   0      105.98      112.19      1.15 o
   2   1   0       56.29       53.81      1.64 o
   3   1   0       80.38       64.95      1.90 o
   4   1   0      465.20      457.16      6.73 o
   5   1   0      349.47      365.95     10.87 o
   6   1   0        3.58        1.92      0.65 o
  -6   2   0       34.72       36.41      2.23 o
  -5   2   0      148.65      165.39      8.00 o
  -4   2   0       49.61       53.59      1.86 o
  -3   2   0      282.44      301.06      4.48 o
  -2   2   0      307.74      325.80      2.56 o
  -1   2   0      298.16      268.73      2.17 o
   0   2   0     5310.79     5192.56     31.93 o
   1   2   0      800.90      834.25      3.94 o
   2   2   0     4771.91     4690.20     30.34 o
   3   2   0       47.02       39.54      1.20 o
   4   2   0      152.62      157.60      3.07 o
   5   2   0       25.22       28.51      1.92 o
   6   2   0       24.60       25.99      2.00 o
  -6   3   0       33.44       32.83      2.30 o
  -5   3   0       23.65       17.02      1.94 o
  -4   3   0       33.65       35.19      1.56 o
  -3   3   0      103.73       89.56      2.31 o
  -2   3   0     1897.12     1964.65     25.71 o
  -1   3   0     1989.24     1990.74     16.56 o
   0   3   0     1161.56     1077.02     13.40 o
   1   3   0     1913.45     1983.55     15.22 o
   2   3   0      282.80      299.26      3.03 o
   3   3   0        6.46        7.84      0.57 o
   4   3   0      322.65      290.97     10.16 o
   5   3   0        0.24       -0.31      0.70 o
   6   3   0        1.93        1.67      0.79 o
  -6   4   0      202.85      233.57      6.96 o
  -5   4   0       21.89       20.76      1.65 o
  -4   4   0      359.78      315.28      7.08 o
  -3   4   0      117.22      121.98      2.84 o
  -2   4   0      688.10      656.59      5.85 o
  -1   4   0      172.90      158.41      1.91 o
   0   4   0      294.21      299.63      3.64 o
   1   4   0       28.74       27.51      0.56 o
   2   4   0       33.32       42.74      0.84 o
   3   4   0      382.92      443.39      4.29 o
   4   4   0        0.28        1.39      0.41 o
   5   4   0        2.36        1.29      0.59 o
   6   4   0      204.49      216.76      4.94 o
  -6   5   0       32.47       29.47      2.41 o
  -5   5   0       28.45       33.43      1.97 o
  -4   5   0       28.85       27.30      1.04 o
  -3   5   0        0.11        0.41      0.45 o
  -2   5   0        3.81        1.13      0.36 o
  -1   5   0      132.45       86.22      1.43 o
   0   5   0     1980.04     2020.20     14.28 o
   1   5   0      579.05      585.55      4.22 o
   2   5   0      166.61      162.99      1.93 o
   3   5   0      607.49      681.11      7.14 o
   4   5   0      337.40      312.08     12.45 o
   5   5   0      113.40      111.49      3.46 o
   6   5   0       23.44       22.22      1.90 o
  -6   6   0       19.11       21.51      1.86 o
  -5   6   0       86.20       75.60      4.89 o
  -4   6   0       25.20       14.58      1.05 o
  -3   6   0       16.00       14.74      0.82 o
  -2   6   0       24.73       24.83      1.09 o
  -1   6   0     1022.44     1097.25      9.82 o
   0   6   0        5.93        6.31      0.37 o
   1   6   0      590.81      631.34      4.99 o
   2   6   0     1120.81     1226.74      8.96 o
   3   6   0       31.66       29.01      1.29 o
   4   6   0      172.06      176.89      7.88 o
   5   6   0      145.95      152.48      3.66 o
   6   6   0       24.49       25.16      1.96 o
  -5   7   0        4.25        2.46      0.85 o
  -4   7   0        2.36        0.50      0.46 o
  -3   7   0      341.04      294.68      5.92 o
  -2   7   0      299.48      302.20      4.53 o
  -1   7   0       17.95       22.80      0.88 o
   0   7   0     1243.19     1222.82     11.26 o
   1   7   0      919.16     1010.85      8.21 o
   2   7   0      602.78      643.86      5.88 o
   3   7   0       15.36       21.52      1.18 o
   4   7   0       25.14       23.29      1.28 o
   5   7   0       18.60       18.71      1.56 o
   6   7   0      117.96      108.00     22.38 o
  -5   8   0        0.84        0.23      0.62 o
  -4   8   0        0.52        3.20      0.66 o
  -3   8   0      315.94      281.63      6.49 o
  -2   8   0      270.54      257.25      6.44 o
  -1   8   0      741.38      743.56      9.32 o
   0   8   0       12.71       12.04      0.92 o
   1   8   0      164.43      191.01      1.99 o
   2   8   0       19.54       14.13      0.75 o
   3   8   0      224.04      222.87      5.93 o
   4   8   0        6.78        6.33      0.80 o
   5   8   0       14.01       11.25      1.21 o
   6   8   0       77.07       63.89      9.43 o
  -5   9   0       54.55       54.59      3.61 o
  -4   9   0       23.66       20.85      1.52 o
  -3   9   0        6.67        4.71      0.76 o
  -2   9   0        9.63       11.16      0.79 o
  -1   9   0      501.61      537.39      6.81 o
   0   9   0       29.34       37.34      1.19 o
   1   9   0        4.35        3.72      0.43 o
   2   9   0       63.45       63.09      1.69 o
   3   9   0        8.66        9.45      0.79 o
   4   9   0        2.07        2.50      0.78 o
   5   9   0       35.22       33.97      2.38 o
   6   9   0       10.81        7.27      1.82 o
  -5  10   0       61.52       71.55      3.46 o
  -4  10   0        3.60        2.49      0.94 o
  -3  10   0      127.67      121.42      5.05 o
  -2  10   0       13.61       15.13      0.88 o
  -1  10   0       67.27       63.70      1.42 o
   0  10   0        9.63        9.55      0.92 o
   1  10   0      777.95      802.70      7.73 o
   2  10   0      188.73      188.54      5.33 o
   3  10   0      488.42      476.75      5.22 o
   4  10   0        7.44        9.07      1.18 o
   5  10   0       29.78       30.09      2.22 o
   6  10   0        3.38        1.01      0.87 o
  -4  11   0       12.46       14.66      1.11 o
  -3  11   0       95.34       93.42      2.54 o
  -2  11   0     1052.99     1016.25     15.60 o
  -1  11   0      127.61      110.04      2.16 o
   0  11   0       22.49       24.71      0.94 o
   1  11   0       50.16       41.73      1.23 o
   2  11   0        4.16        3.52      0.44 o
   3  11   0      119.27      110.70      2.50 o
   4  11   0        0.86        0.23      0.72 o
   5  11   0       70.99       71.93      3.21 o
  -4  12   0        3.60        5.57      0.70 o
  -3  12   0        2.87        3.29      0.64 o
  -2  12   0        0.24        0.09      0.41 o
  -1  12   0        0.58        1.05      0.48 o
   0  12   0       19.24       15.35      0.78 o
   1  12   0       53.40       44.19      1.35 o
   2  12   0       35.47       37.97      1.40 o
   3  12   0      110.36      121.65      3.35 o
   4  12   0      114.95      117.34      4.53 o
   5  12   0        0.13        0.35      0.62 o
  -4  13   0       26.12       26.68      2.23 o
  -3  13   0       11.94       11.45      1.05 o
  -2  13   0        0.62        1.08      0.47 o
  -1  13   0       24.55       22.20      1.43 o
   0  13   0        6.86        7.86      0.96 o
   1  13   0       88.10       92.24      2.50 o
   2  13   0      198.61      198.53      3.64 o
   3  13   0        7.27        7.78      0.85 o
   4  13   0      111.84      109.88      4.14 o
   5  13   0        2.57        1.39      0.69 o
  -3  14   0        4.38        3.66      0.72 o
  -2  14   0       21.54       17.31      1.93 o
  -1  14   0        8.67       10.35      0.99 o
   0  14   0      485.62      504.96      7.77 o
   1  14   0       79.57       80.38      2.53 o
   2  14   0       62.49       62.36      2.22 o
   3  14   0        1.64        1.57      0.64 o
   4  14   0        4.45        2.66      0.78 o
   5  14   0        6.06        5.23      0.94 o
  -3  15   0       68.15       69.50      2.24 o
  -2  15   0        6.48        3.67      0.63 o
  -1  15   0        5.28        4.74      1.18 o
   0  15   0       17.74       17.42      1.41 o
   1  15   0       36.63       37.64      1.81 o
   2  15   0       37.08       38.87      2.07 o
   3  15   0        1.80        0.16      0.48 o
   4  15   0       92.42       89.92      3.50 o
  -2  16   0       24.48       25.97      1.78 o
  -1  16   0       39.29       37.58      2.49 o
   0  16   0        2.70        2.44      0.73 o
   1  16   0       40.13       39.16      1.72 o
   2  16   0      119.00      125.41      3.39 o
   3  16   0        6.37        6.14      0.69 o
   4  16   0       19.90       21.40      1.27 o
  -1  17   0        2.80        1.42      0.50 o
   0  17   0       25.38       23.58      1.49 o
   1  17   0        0.20        0.10      0.50 o
   2  17   0       84.21       92.57      2.98 o
   3  17   0        4.74        5.30      0.74 o
   0  18   0        0.00        0.56      0.82 o
   1  18   0       32.24       33.81      1.99 o
   2  18   0        0.74        0.47      0.83 o
  -2 -18   1       46.03       48.36      2.93 o
  -1 -18   1       12.99       12.45      1.24 o
  -3 -17   1        2.81        2.16      0.48 o
  -2 -17   1       47.04       40.92      3.85 o
  -1 -17   1       17.72       20.26      1.40 o
   0 -17   1        6.96        5.75      0.80 o
   1 -17   1       18.53       19.58      1.31 o
  -4 -16   1       10.84        9.49      1.01 o
  -3 -16   1       18.39       16.33      1.01 o
  -2 -16   1        6.41        6.96      0.86 o
  -1 -16   1        6.11        4.77      0.69 o
   0 -16   1       35.81       35.92      1.74 o
   1 -16   1        9.85       10.90      1.38 o
   2 -16   1        8.09       10.76      1.12 o
  -4 -15   1       69.95       65.58      2.47 o
  -3 -15   1       14.84       13.05      1.14 o
  -2 -15   1       30.61       30.83      1.62 o
  -1 -15   1       21.48       22.25      1.40 o
   0 -15   1       71.78       71.13      2.68 o
   1 -15   1       11.62       13.03      1.31 o
   2 -15   1       20.56       25.20      1.60 o
  -5 -14   1       36.36       32.47      2.41 o
  -4 -14   1       24.30       27.13      1.88 o
  -3 -14   1       47.42       43.23      2.15 o
  -2 -14   1      118.16      118.40      3.31 o
  -1 -14   1      123.40      125.05      3.42 o
   0 -14   1        0.61        1.11      0.62 o
   1 -14   1       10.57       12.29      1.14 o
   2 -14   1        0.02       -0.04      0.65 o
   3 -14   1       37.47       40.82      1.88 o
  -5 -13   1       35.67       30.87      1.85 o
  -4 -13   1      186.33      187.43      5.29 o
  -3 -13   1      276.06      279.37      6.10 o
  -2 -13   1       45.64       41.58      1.67 o
  -1 -13   1       16.34       14.23      1.04 o
   0 -13   1      255.35      278.64      5.73 o
   1 -13   1      168.77      170.19      3.78 o
   2 -13   1      113.02      120.66      3.68 o
   3 -13   1      108.48      107.15      2.91 o
  -5 -12   1        6.76        5.69      0.95 o
  -4 -12   1       53.76       52.60      3.04 o
  -3 -12   1        3.84        2.25      0.68 o
  -2 -12   1       64.85       59.72      1.76 o
  -1 -12   1       69.51       66.94      1.66 o
   0 -12   1      793.84      777.46      8.75 o
   1 -12   1       79.94       77.87      2.20 o
   2 -12   1       51.99       53.85      1.92 o
   3 -12   1        4.04        2.81      0.62 o
   4 -12   1       41.89       36.78      1.63 o
  -5 -11   1        0.58       -0.56      0.89 o
  -4 -11   1        0.31       -0.16      0.66 o
  -3 -11   1      158.51      150.20      3.41 o
  -2 -11   1      499.14      492.35      5.35 o
  -1 -11   1       20.82       15.20      0.78 o
   0 -11   1      202.00      205.72      3.10 o
   1 -11   1        3.58        1.83      0.35 o
   2 -11   1      352.50      347.06      6.58 o
   3 -11   1      110.66      123.53      4.09 o
   4 -11   1      127.56      130.15      2.69 o
  -6 -10   1       56.93       46.32      9.82 o
  -5 -10   1       81.19       73.41      3.35 o
  -4 -10   1        0.10       -0.36      0.82 o
  -3 -10   1      103.22       93.72      2.30 o
  -2 -10   1        2.41        5.26      0.48 o
  -1 -10   1        1.88       -0.31      0.41 o
   0 -10   1      237.66      272.97      4.55 o
   1 -10   1      533.23      464.62      9.38 o
   2 -10   1      195.25      186.49      3.52 o
   3 -10   1       36.93       42.17      1.97 o
   4 -10   1       26.01       28.85      1.62 o
   5 -10   1        3.01        2.81      0.74 o
  -6  -9   1       33.71       33.22      5.75 o
  -5  -9   1       34.83       39.89      2.56 o
  -4  -9   1       10.19       10.06      1.21 o
  -3  -9   1       28.68       26.68      1.38 o
  -2  -9   1      566.48      583.81     10.12 o
  -1  -9   1     1029.40     1042.64      7.61 o
   0  -9   1      139.79      166.56      3.11 o
   1  -9   1      716.93      674.64      7.02 o
   2  -9   1       16.48       13.38      0.83 o
   3  -9   1        9.91       13.74      1.20 o
   4  -9   1       55.23       54.97      2.34 o
   5  -9   1       17.67       15.37      1.06 o
  -6  -8   1        0.03       -0.51      0.61 o
  -5  -8   1        0.65        0.43      0.65 o
  -4  -8   1      173.27      166.14      4.64 o
  -3  -8   1       82.33       86.57      2.13 o
  -2  -8   1      324.05      311.02      3.23 o
  -1  -8   1      745.73      782.33      4.75 o
   0  -8   1      776.06      808.41      9.83 o
   1  -8   1     1940.87     1906.08     14.02 o
   2  -8   1        4.02        4.27      0.52 o
   3  -8   1      164.48      165.58      5.53 o
   4  -8   1        0.46       -0.07      0.52 o
   5  -8   1       92.88       92.41      3.53 o
  -6  -7   1        4.56        4.07      0.90 o
  -5  -7   1       11.53       14.43      1.35 o
  -4  -7   1      140.78      153.72      4.95 o
  -3  -7   1      131.10      153.61      3.11 o
  -2  -7   1       79.03       96.40      1.51 o
  -1  -7   1       10.67        3.67      0.32 o
   0  -7   1        0.63        4.21      0.60 o
   1  -7   1      124.25      141.55      2.07 o
   2  -7   1       23.50       27.00      1.35 o
   3  -7   1        2.19        2.25      0.43 o
   4  -7   1        5.79        2.11      0.60 o
   5  -7   1      309.05      333.34      7.40 o
  -6  -6   1        4.24        5.02      0.80 o
  -5  -6   1        0.77       -0.28      0.58 o
  -4  -6   1       10.16        9.50      0.86 o
  -3  -6   1     1499.99     1614.37     11.87 o
  -2  -6   1      183.41      225.52      2.24 o
  -1  -6   1       48.10       33.66      0.80 o
   0  -6   1      120.31      123.05      1.80 o
   1  -6   1       28.72       25.14      0.82 o
   2  -6   1      522.36      488.59      5.62 o
   3  -6   1      723.18      658.54      7.14 o
   4  -6   1      101.94       99.65      2.81 o
   5  -6   1      188.06      208.20      9.39 o
  -6  -5   1       54.31       63.68      3.18 o
  -5  -5   1        8.49        9.96      1.15 o
  -4  -5   1      219.74      187.21      7.59 o
  -3  -5   1        5.24        7.20      0.57 o
  -2  -5   1      453.92      528.07      4.04 o
  -1  -5   1      352.43      319.61      3.26 o
   0  -5   1      425.23      403.47      6.34 o
   1  -5   1      412.27      442.13      3.14 o
   2  -5   1      735.57      658.83      7.20 o
   3  -5   1      468.74      429.28      8.01 o
   4  -5   1       81.23       74.82      2.24 o
   5  -5   1       34.38       29.90      2.19 o
   6  -5   1       40.01       37.58      2.63 o
  -6  -4   1        3.29        2.20      0.76 o
  -5  -4   1      108.44      109.75      3.41 o
  -4  -4   1       63.36       59.47      1.78 o
  -3  -4   1     1876.48     1951.24     17.55 o
  -2  -4   1     1198.93     1315.23      7.49 o
  -1  -4   1      565.18      601.54      7.39 o
   0  -4   1      935.79      932.70      8.76 o
   1  -4   1      113.27      131.17      1.45 o
   2  -4   1     2726.97     3011.59     29.39 o
   3  -4   1       61.92       46.24      1.76 o
   4  -4   1      435.67      412.88      4.85 o
   5  -4   1       82.99       79.02      3.07 o
   6  -4   1      117.15      132.26      8.25 o
  -6  -3   1       19.69       18.49      1.56 o
  -5  -3   1      431.42      430.59      9.15 o
  -4  -3   1       30.38       32.41      1.28 o
  -3  -3   1      970.24      958.39      8.73 o
  -2  -3   1     4829.32     4989.31     17.67 o
  -1  -3   1      357.48      369.85      3.81 o
   0  -3   1      113.22      121.59      1.66 o
   1  -3   1     1625.77     1499.48     12.88 o
   2  -3   1      351.48      379.07      3.33 o
   3  -3   1      652.00      521.34      5.94 o
   4  -3   1      409.17      337.17      5.59 o
   5  -3   1        8.46        7.72      1.10 o
   6  -3   1       26.53       35.95      2.08 o
  -6  -2   1        3.43        3.94      0.67 o
  -5  -2   1      530.28      517.44     14.67 o
  -4  -2   1      147.55      137.06      2.89 o
  -3  -2   1      317.89      345.35      3.75 o
  -2  -2   1      772.20      781.83      4.27 o
  -1  -2   1      347.84      366.14      3.39 o
   0  -2   1       47.42       54.02      1.32 o
   1  -2   1      487.74      490.20      3.10 o
   2  -2   1      310.38      299.73      2.53 o
   3  -2   1     1887.04     1835.09     16.23 o
   4  -2   1       28.25       18.48      1.11 o
   5  -2   1        0.79        0.77      0.86 o
   6  -2   1       11.10       12.29      1.35 o
  -6  -1   1        0.03       -0.57      0.57 o
  -5  -1   1        6.08        4.64      0.85 o
  -4  -1   1        7.42        6.76      0.73 o
  -3  -1   1        1.35        1.52      0.42 o
  -2  -1   1     5681.10     5315.77     58.76 o
  -1  -1   1     3774.53     3678.86     36.51 o
   0  -1   1      160.29      150.94      1.09 o
   1  -1   1     7202.73     6494.37     72.69 o
   2  -1   1      506.59      460.20      3.32 o
   3  -1   1        3.42        5.84      0.54 o
   4  -1   1      394.65      335.11      5.13 o
   5  -1   1        6.67        5.69      1.74 o
   6  -1   1        3.62        1.10      0.66 o
  -6   0   1        0.70       -0.33      0.50 o
  -5   0   1       55.05       54.48      2.83 o
  -4   0   1     2265.08     2039.13     14.61 o
  -3   0   1       11.55        7.52      0.66 o
  -2   0   1       41.88       37.54      0.88 o
  -1   0   1     3666.94     3606.23     37.73 o
   1   0   1     1493.31     1333.08     16.34 o
   2   0   1     1594.60     1673.93      8.19 o
   3   0   1        8.42        6.80      0.55 o
   4   0   1       35.81       25.54      1.25 o
   5   0   1        0.39        0.30      0.72 o
   6   0   1       28.30       27.51      3.15 o
  -6   1   1       10.39       11.15      1.15 o
  -5   1   1        8.66        5.13      0.84 o
  -4   1   1        4.81        8.70      0.79 o
  -3   1   1      822.29      847.51      8.20 o
  -2   1   1        4.45        3.83      0.26 o
  -1   1   1     7694.49     7458.56     75.80 o
   0   1   1      212.22      217.93      2.51 o
   1   1   1     3554.80     3354.78     17.26 o
   2   1   1      594.40      625.55      4.00 o
   3   1   1     1972.57     1992.41     13.61 o
   4   1   1      100.12       97.92      2.44 o
   5   1   1      193.12      186.51      5.16 o
   6   1   1       76.44       82.64      5.12 o
  -6   2   1        0.15       -0.10      0.55 o
  -5   2   1       84.96       90.35      3.44 o
  -4   2   1      193.65      180.44      3.30 o
  -3   2   1      206.40      189.47      3.23 o
  -2   2   1      654.49      648.39      3.97 o
  -1   2   1       97.07      127.93      1.20 o
   0   2   1      122.12      136.64      2.81 o
   1   2   1     1944.29     2001.46      9.65 o
   2   2   1     3149.12     3059.34     16.35 o
   3   2   1      673.80      655.08      5.82 o
   4   2   1        5.63        6.57      0.85 o
   5   2   1        0.57        1.20      0.83 o
   6   2   1      383.61      430.84     20.88 o
  -6   3   1        2.93        2.53      0.90 o
  -5   3   1       43.73       44.36      3.01 o
  -4   3   1       43.87       38.96      1.39 o
  -3   3   1      272.14      331.58      4.55 o
  -2   3   1      109.94      107.60      1.53 o
  -1   3   1     1765.50     1688.31     12.61 o
   0   3   1      498.91      472.05      7.98 o
   1   3   1      815.08      822.75      5.30 o
   2   3   1     1359.05     1405.50      7.70 o
   3   3   1       17.98       29.25      1.12 o
   4   3   1      127.35      115.48      3.33 o
   5   3   1      206.59      212.08      4.74 o
   6   3   1      263.29      328.62      7.19 o
  -6   4   1       15.86       18.96      1.49 o
  -5   4   1      104.59      108.38      5.71 o
  -4   4   1        5.57        1.27      0.44 o
  -3   4   1       56.90       50.06      1.66 o
  -2   4   1       83.02      140.03      2.19 o
  -1   4   1       74.96       84.97      1.24 o
   0   4   1      316.69      318.27      2.84 o
   1   4   1       39.90       34.39      0.63 o
   2   4   1     2283.12     2282.55     15.54 o
   3   4   1       42.93       39.23      1.20 o
   4   4   1        5.80        3.40      0.52 o
   5   4   1       44.35       44.50      1.95 o
   6   4   1        0.19       -0.77      0.77 o
  -6   5   1       21.00       25.78      2.27 o
  -5   5   1       63.95       62.23      2.68 o
  -4   5   1      332.26      293.71      7.90 o
  -3   5   1       14.35       13.10      0.92 o
  -2   5   1       39.46       48.72      1.26 o
  -1   5   1     1246.23     1398.25     13.42 o
   0   5   1     2439.99     2494.38     15.12 o
   1   5   1      327.19      342.44      4.24 o
   2   5   1        0.46        0.12      0.21 o
   3   5   1       14.68       12.09      0.74 o
   4   5   1      150.10      147.66      4.63 o
   5   5   1      290.73      291.90      6.49 o
   6   5   1       44.92       56.96      3.02 o
  -6   6   1        0.06       -0.16      0.53 o
  -5   6   1       68.23       72.95      3.18 o
  -4   6   1       25.59       20.49      1.26 o
  -3   6   1        3.19        1.79      0.37 o
  -2   6   1      858.90      804.78      6.68 o
  -1   6   1      278.38      336.36      3.14 o
   0   6   1      112.91      106.52      1.52 o
   1   6   1       68.05       61.50      0.86 o
   2   6   1        0.20       -0.09      0.27 o
   3   6   1      135.87      139.22      2.72 o
   4   6   1      572.02      580.22     15.56 o
   5   6   1      129.19      123.89      3.31 o
   6   6   1       10.61        6.65      1.09 o
  -5   7   1       72.37       62.48      2.98 o
  -4   7   1       67.52       75.97      2.17 o
  -3   7   1      165.39      144.54      3.48 o
  -2   7   1     1035.18     1037.86      8.23 o
  -1   7   1        1.66        4.95      1.40 o
   0   7   1      711.89      717.59      7.45 o
   1   7   1      843.07      815.05      4.45 o
   2   7   1      439.90      459.24      4.33 o
   3   7   1        4.82        7.03      0.69 o
   4   7   1      232.69      200.08      5.62 o
   5   7   1      142.36      147.49      3.60 o
   6   7   1        0.71        0.08      0.60 o
  -5   8   1        7.33        3.30      0.91 o
  -4   8   1        8.71        3.52      0.71 o
  -3   8   1       20.37       19.55      1.08 o
  -2   8   1      857.19      826.91     15.31 o
  -1   8   1       81.21      109.62      1.91 o
   0   8   1      166.73      180.35      2.41 o
   1   8   1       50.16       42.80      1.01 o
   2   8   1      114.87      127.61      3.01 o
   3   8   1       36.09       35.94      1.99 o
   4   8   1       35.58       47.31      1.93 o
   5   8   1      187.13      181.60      5.44 o
   6   8   1        5.55        4.91      0.93 o
  -5   9   1       31.74       36.01      2.50 o
  -4   9   1       29.72       35.75      1.94 o
  -3   9   1       49.17       32.93      1.72 o
  -2   9   1      193.94      193.65      3.66 o
  -1   9   1       83.33       84.44      1.71 o
   0   9   1      497.36      500.95      4.88 o
   1   9   1     1314.16     1396.36     10.42 o
   2   9   1       54.56       48.74      1.69 o
   3   9   1        3.80        4.26      0.59 o
   4   9   1       47.22       46.22      2.83 o
   5   9   1       26.25       18.99      1.51 o
   6   9   1        1.46       -0.04      0.40 o
  -5  10   1       18.28       18.37      1.84 o
  -4  10   1        7.64        8.40      0.98 o
  -3  10   1        0.14       -0.50      0.58 o
  -2  10   1       22.22       21.84      1.11 o
  -1  10   1     1567.94     1488.22     27.78 o
   0  10   1      617.76      611.57      6.39 o
   1  10   1      177.05      189.06      3.12 o
   2  10   1        0.86        0.62      0.34 o
   3  10   1       10.82        8.70      0.79 o
   4  10   1        7.11        7.59      1.11 o
   5  10   1       50.29       46.04      3.00 o
   6  10   1        2.94        0.87      0.49 o
  -4  11   1        8.38        8.42      0.92 o
  -3  11   1       90.53       89.72      3.75 o
  -2  11   1      533.76      509.65     14.82 o
  -1  11   1      294.18      280.52      6.34 o
   0  11   1       41.28       55.26      1.38 o
   1  11   1       29.53       30.01      1.05 o
   2  11   1      274.74      265.58      6.54 o
   3  11   1        7.18        6.45      0.67 o
   4  11   1        0.98       -0.64      0.64 o
   5  11   1        2.64       -0.03      1.23 o
   6  11   1       88.59       42.46      2.64 o
  -4  12   1        0.16        0.43      0.41 o
  -3  12   1       13.56       14.88      1.29 o
  -2  12   1       18.40       16.17      1.22 o
  -1  12   1      621.93      600.45     13.95 o
   0  12   1      175.25      172.59      2.62 o
   1  12   1        1.34        1.20      0.38 o
   2  12   1        2.55        2.70      0.43 o
   3  12   1      255.45      245.13      4.80 o
   4  12   1       17.50       14.27      1.37 o
   5  12   1       70.72       69.63      2.96 o
  -4  13   1       10.77       10.23      1.02 o
  -3  13   1       34.85       40.68      1.88 o
  -2  13   1       11.21       14.70      1.43 o
  -1  13   1      456.07      453.29      7.43 o
   0  13   1       80.39       81.14      2.09 o
   1  13   1        0.09        0.10      0.41 o
   2  13   1       41.20       41.07      2.04 o
   3  13   1       74.03       76.05      2.62 o
   4  13   1       88.57       96.02      3.87 o
   5  13   1        5.42        6.25      0.91 o
  -3  14   1       59.97       72.92      3.17 o
  -2  14   1        0.74        0.88      0.74 o
  -1  14   1      320.93      340.78      7.11 o
   0  14   1       26.47       25.98      1.73 o
   1  14   1       17.03       18.19      1.25 o
   2  14   1        5.64        5.96      0.91 o
   3  14   1      114.07      111.30      3.13 o
   4  14   1       19.14       20.77      1.83 o
   5  14   1        6.01        5.84      0.90 o
  -3  15   1       28.66       27.44      1.71 o
  -2  15   1       15.08       14.50      1.29 o
  -1  15   1      111.43      116.93      5.75 o
   0  15   1      225.44      222.35      4.87 o
   1  15   1       32.42       28.47      1.60 o
   2  15   1        0.02       -0.17      0.71 o
   3  15   1       14.50       18.69      1.28 o
   4  15   1       58.87       55.34      2.44 o
  -2  16   1        4.64        4.13      0.57 o
  -1  16   1       39.22       48.12      2.89 o
   0  16   1        2.59        3.36      0.76 o
   1  16   1      201.29      226.44      4.74 o
   2  16   1       58.27       62.93      2.86 o
   3  16   1       31.50       36.33      1.76 o
   4  16   1       45.05       43.55      1.90 o
  -1  17   1       29.07       30.98      2.30 o
   0  17   1       12.95       14.82      1.26 o
   1  17   1       50.61       49.98      2.17 o
   2  17   1      129.29      141.37      3.80 o
   3  17   1        0.11        0.48      0.52 o
   0  18   1        6.85        4.89      0.79 o
   1  18   1       13.85       12.37      1.31 o
   2  18   1        5.60        5.48      0.71 o
  -3 -17   2        1.44        0.93      0.62 o
  -2 -17   2       19.33       17.66      2.61 o
  -1 -17   2        2.11        1.47      0.45 o
   0 -17   2        8.70        8.09      0.72 o
   1 -17   2        7.36       10.62      1.44 o
  -3 -16   2        0.78        0.90      0.38 o
  -2 -16   2        8.20        8.37      0.79 o
  -1 -16   2      106.42      124.14      3.28 o
   0 -16   2       30.55       33.78      1.66 o
   1 -16   2        7.34        4.35      0.74 o
   2 -16   2        0.68       -0.69      0.69 o
  -4 -15   2       14.20       11.76      1.09 o
  -3 -15   2       10.50       10.84      1.02 o
  -2 -15   2       30.24       30.28      1.57 o
  -1 -15   2        9.07        8.97      0.93 o
   0 -15   2        1.39        1.42      0.62 o
   1 -15   2        2.25        2.76      0.78 o
   2 -15   2        0.22        0.78      0.48 o
  -4 -14   2        3.15        3.81      0.88 o
  -3 -14   2        0.04        0.64      0.60 o
  -2 -14   2       20.33       21.52      1.28 o
  -1 -14   2       13.31       13.50      1.05 o
   0 -14   2       74.07       86.73      3.09 o
   1 -14   2      138.23      150.92      4.42 o
   2 -14   2        9.02        9.70      0.98 o
   3 -14   2       23.89       22.22      1.32 o
  -5 -13   2       19.55       15.37      1.32 o
  -4 -13   2       99.90       95.81      3.69 o
  -3 -13   2       43.07       38.36      1.84 o
  -2 -13   2       94.67      102.75      2.82 o
  -1 -13   2        0.93        0.93      0.50 o
   0 -13   2      104.95      105.92      3.09 o
   1 -13   2      169.01      160.24      4.34 o
   2 -13   2        1.42       -0.71      0.71 o
   3 -13   2       59.09       66.08      1.91 o
  -5 -12   2        9.31        9.96      0.95 o
  -4 -12   2      293.61      303.70      8.95 o
  -3 -12   2       58.32       62.86      2.41 o
  -2 -12   2      209.73      204.54      3.73 o
  -1 -12   2       23.11       22.84      0.99 o
   0 -12   2      101.17       97.61      2.38 o
   1 -12   2        5.87        6.97      0.68 o
   2 -12   2        1.81        1.53      0.62 o
   3 -12   2       37.53       39.19      1.66 o
   4 -12   2       65.81       67.79      3.50 o
  -5 -11   2        7.78        8.24      1.16 o
  -4 -11   2       25.12       23.36      1.76 o
  -3 -11   2      160.47      160.80      4.44 o
  -2 -11   2       57.99       52.64      1.64 o
  -1 -11   2      342.16      351.85      3.68 o
   0 -11   2      417.33      419.38      4.53 o
   1 -11   2       17.01       12.08      0.68 o
   2 -11   2      175.81      175.21      4.80 o
   3 -11   2       45.91       43.97      2.14 o
   4 -11   2      136.12      152.57      2.85 o
  -6 -10   2        1.94        1.67      0.51 o
  -5 -10   2       34.46       28.19      2.08 o
  -4 -10   2       76.80       76.53      3.48 o
  -3 -10   2        3.30        2.86      0.48 o
  -2 -10   2      114.81      108.33      2.14 o
  -1 -10   2      119.77      113.44      1.75 o
   0 -10   2      495.89      464.85      5.21 o
   1 -10   2       61.56       65.59      1.78 o
   2 -10   2      794.96      723.45     21.19 o
   3 -10   2        1.60        0.87      0.64 o
   4 -10   2       10.56       12.23      1.08 o
  -6  -9   2       65.51       57.41      9.32 o
  -5  -9   2        8.66        8.95      1.34 o
  -4  -9   2        9.42        9.78      1.22 o
  -3  -9   2       72.83       71.74      2.17 o
  -2  -9   2       44.89       50.00      1.48 o
  -1  -9   2      453.01      442.02      5.11 o
   0  -9   2      270.06      285.22      3.67 o
   1  -9   2       58.88       54.06      1.69 o
   2  -9   2      224.63      231.92      3.91 o
   3  -9   2        9.85        3.78      0.76 o
   4  -9   2       12.15       13.07      1.19 o
   5  -9   2       14.40       16.13      1.04 o
  -6  -8   2       27.96       27.31      7.25 o
  -5  -8   2       31.79       34.65      2.40 o
  -4  -8   2      140.52      133.26      4.04 o
  -3  -8   2      555.86      564.09     10.60 o
  -2  -8   2      295.26      340.32      3.43 o
  -1  -8   2      148.32      129.22      1.77 o
   0  -8   2        6.00        2.79      0.42 o
   1  -8   2       40.38       60.47      1.80 o
   2  -8   2      310.50      302.71      4.18 o
   3  -8   2      369.43      358.59     13.47 o
   4  -8   2        1.06        0.81      0.53 o
   5  -8   2       41.77       45.89      2.45 o
  -6  -7   2        6.14        3.50      0.83 o
  -5  -7   2      119.91      113.84      3.56 o
  -4  -7   2        2.57        0.81      0.49 o
  -3  -7   2        1.03        1.46      0.43 o
  -2  -7   2       34.08       55.93      1.19 o
  -1  -7   2       15.13       17.60      0.62 o
   0  -7   2     1782.92     1884.12     26.69 o
   1  -7   2     1515.86     1546.75      9.37 o
   2  -7   2     1090.25      991.64     12.15 o
   3  -7   2       64.62       58.24      1.81 o
   4  -7   2      630.43      577.29      8.26 o
   5  -7   2        6.74        7.85      1.21 o
  -6  -6   2       16.80       13.30      2.28 o
  -5  -6   2        8.78       12.79      1.22 o
  -4  -6   2       68.70       71.72      2.22 o
  -3  -6   2        0.97        1.92      0.44 o
  -2  -6   2       64.92       52.34      1.08 o
  -1  -6   2      525.94      602.52      6.69 o
   0  -6   2     1502.89     1544.80     16.77 o
   1  -6   2      569.65      576.08      4.71 o
   2  -6   2      364.75      366.11      7.41 o
   3  -6   2      635.48      593.98      8.99 o
   4  -6   2      796.54      710.08     11.45 o
   5  -6   2        8.47       19.02      1.88 o
  -6  -5   2       39.07       41.03      2.54 o
  -5  -5   2      109.38      115.53      3.56 o
  -4  -5   2       55.84       54.24      2.31 o
  -3  -5   2      416.03      470.02      4.78 o
  -2  -5   2        3.60       14.09      0.50 o
  -1  -5   2      339.81      326.04      2.80 o
   0  -5   2       47.11       52.52      0.86 o
   1  -5   2     1248.06     1200.24      6.39 o
   2  -5   2      340.37      326.11      4.13 o
   3  -5   2      597.84      543.47      6.14 o
   4  -5   2      213.38      225.77      6.36 o
   5  -5   2        0.31        0.13      0.64 o
   6  -5   2        4.34        3.16      0.84 o
  -6  -4   2        0.02        1.06      0.81 o
  -5  -4   2       46.14       48.89      2.30 o
  -4  -4   2       78.19       72.10      2.48 o
  -3  -4   2       23.91       24.63      0.95 o
  -2  -4   2      206.42      195.20      1.72 o
  -1  -4   2      826.68      841.66      8.61 o
   0  -4   2      176.36      229.93      3.71 o
   1  -4   2      382.74      345.87      2.72 o
   2  -4   2     3152.30     3493.67     18.83 o
   3  -4   2       49.76       38.03      2.31 o
   4  -4   2       70.52       64.78      1.76 o
   5  -4   2      134.82      137.02      4.78 o
   6  -4   2       97.33       92.01     10.81 o
  -6  -3   2       57.16       61.25      3.12 o
  -5  -3   2       64.15       65.12      2.39 o
  -4  -3   2      309.44      304.08      7.56 o
  -3  -3   2     1006.05     1125.08      9.29 o
  -2  -3   2      617.50      574.01      5.39 o
  -1  -3   2     8117.78     8258.08     39.32 o
   0  -3   2       41.42       46.91      0.72 o
   1  -3   2      194.15      202.91      1.84 o
   2  -3   2      954.75      965.53     12.99 o
   3  -3   2       30.92       33.67      1.62 o
   4  -3   2       90.35       77.60      2.42 o
   5  -3   2      102.43      104.47      4.29 o
   6  -3   2       25.72       25.04      1.71 o
  -6  -2   2       39.79       41.16      2.31 o
  -5  -2   2       13.50       12.65      1.25 o
  -4  -2   2      429.13      406.62      5.35 o
  -3  -2   2       48.46       54.73      1.57 o
  -2  -2   2      442.64      444.33      2.85 o
  -1  -2   2    35930.00    32764.89    260.93 o
   0  -2   2      923.82      912.42      5.66 o
   1  -2   2       25.03       16.27      0.44 o
   2  -2   2       82.79       53.42      1.05 o
   3  -2   2      617.95      647.77      8.50 o
   4  -2   2       50.84       42.37      1.82 o
   5  -2   2        3.16        0.68      0.74 o
   6  -2   2        0.81        0.81      0.75 o
  -6  -1   2      103.48      101.91      5.85 o
  -5  -1   2      113.97      118.42      3.61 o
  -4  -1   2      819.05      723.58      8.42 o
  -3  -1   2      799.32      748.25      6.11 o
  -2  -1   2       56.39       50.00      0.74 o
  -1  -1   2     4816.39     4785.16     37.46 o
   0  -1   2     1501.58     1396.53     10.33 o
   1  -1   2     3687.41     3527.74     26.20 o
   2  -1   2      739.14      749.43      8.14 o
   3  -1   2      377.94      405.99      7.37 o
   4  -1   2      749.78      730.02      9.20 o
   5  -1   2        7.92       10.15      1.26 o
   6  -1   2        0.96        0.21      0.95 o
  -6   0   2        0.93        1.10      0.63 o
  -5   0   2       53.05       46.74      2.26 o
  -4   0   2       17.54       16.23      1.04 o
  -3   0   2      286.29      266.22      3.40 o
  -2   0   2      450.52      453.43      3.74 o
  -1   0   2      495.63      494.33      5.69 o
   0   0   2     1249.65     1204.40      6.11 o
   1   0   2    11046.99    10397.35    157.22 o
   2   0   2     1316.02     1211.20      7.85 o
   3   0   2      132.20      116.63      2.29 o
   4   0   2        5.87        3.72      0.54 o
   5   0   2      143.76      141.19      4.38 o
   6   0   2        7.44        8.46      1.96 o
  -6   1   2        3.46        3.41      0.63 o
  -5   1   2        1.82        1.25      0.65 o
  -4   1   2      283.95      273.08      4.22 o
  -3   1   2      324.20      330.55      5.66 o
  -2   1   2       54.12       38.78      0.94 o
  -1   1   2      635.76      604.28      3.42 o
   0   1   2       74.94       51.46      0.50 o
   1   1   2     4888.07     5061.85     46.73 o
   2   1   2        5.17        8.70      0.42 o
   3   1   2     1707.09     1668.81     12.07 o
   4   1   2       78.02       89.25      2.84 o
   5   1   2      209.64      203.27      5.49 o
   6   1   2       43.39       46.56      3.90 o
  -6   2   2        3.70        3.83      0.74 o
  -5   2   2       36.73       29.58      2.03 o
  -4   2   2      328.72      325.90      4.42 o
  -3   2   2      417.78      349.40      4.47 o
  -2   2   2        9.01        4.29      0.31 o
  -1   2   2     1677.75     1718.08      7.55 o
   0   2   2      493.17      471.00      9.57 o
   1   2   2       45.63       43.29      0.69 o
   2   2   2        4.11        2.98      0.30 o
   3   2   2      619.77      561.32      4.91 o
   4   2   2        7.21       10.86      1.80 o
   5   2   2       52.50       48.53      2.60 o
   6   2   2        1.09        3.22      0.92 o
  -6   3   2       11.31       11.53      1.92 o
  -5   3   2       11.99       10.82      1.23 o
  -4   3   2      171.32      151.45      3.38 o
  -3   3   2       28.01       36.11      1.35 o
  -2   3   2       17.86       24.66      0.74 o
  -1   3   2       48.60       50.63      0.79 o
   0   3   2     2096.53     2123.04     11.00 o
   1   3   2     1856.02     1691.57      8.52 o
   2   3   2        9.37       11.03      1.13 o
   3   3   2       40.37       34.36      1.36 o
   4   3   2      276.88      233.26      9.35 o
   5   3   2      109.46      103.86      2.93 o
   6   3   2        0.18       -0.08      1.28 o
  -6   4   2       14.84       14.60      1.32 o
  -5   4   2        1.39        2.13      0.71 o
  -4   4   2       21.71       18.82      1.08 o
  -3   4   2      225.80      221.62      3.53 o
  -2   4   2     3345.47     3586.38     37.25 o
  -1   4   2        1.61        1.02      0.22 o
   0   4   2      274.95      280.06      5.10 o
   1   4   2     1032.74     1006.19      9.87 o
   2   4   2     2368.43     2412.86     12.78 o
   3   4   2      280.60      292.92      5.80 o
   4   4   2      298.41      267.88     11.57 o
   5   4   2      158.61      164.50      3.71 o
   6   4   2      121.79      136.57      6.95 o
  -6   5   2        0.07       -0.14      0.64 o
  -5   5   2        2.71        7.63      1.20 o
  -4   5   2       97.41       94.36      2.14 o
  -3   5   2      331.43      346.98      4.73 o
  -2   5   2      122.87      169.93      2.53 o
  -1   5   2      344.92      302.53      2.68 o
   0   5   2      151.09      206.66      2.56 o
   1   5   2     4666.77     4659.12     21.76 o
   2   5   2      977.20      920.00     12.76 o
   3   5   2        6.42        8.77      0.71 o
   4   5   2       30.20       22.90      1.13 o
   5   5   2       17.17       12.76      1.23 o
   6   5   2       51.56       54.91      2.90 o
  -6   6   2        0.03        1.15      0.75 o
  -5   6   2        0.03        0.27      0.52 o
  -4   6   2      804.91      745.42      8.67 o
  -3   6   2       67.46       54.60      1.44 o
  -2   6   2     1185.06     1085.70     10.36 o
  -1   6   2      293.62      342.26      3.55 o
   0   6   2      552.49      660.37      4.98 o
   1   6   2      811.98      865.90      4.57 o
   2   6   2      314.41      333.61      3.65 o
   3   6   2      546.01      549.83     12.38 o
   4   6   2      227.75      213.04      7.05 o
   5   6   2       70.40       78.14      2.89 o
   6   6   2        7.87        7.17      1.13 o
  -5   7   2       31.37       31.31      3.17 o
  -4   7   2      399.40      406.77      7.10 o
  -3   7   2        4.89        4.96      0.52 o
  -2   7   2      678.64      694.81      8.88 o
  -1   7   2      243.18      247.53      2.69 o
   0   7   2      115.36      178.62      2.32 o
   1   7   2      169.61      192.63      1.93 o
   2   7   2      730.43      761.62      7.96 o
   3   7   2      661.15      669.96      7.47 o
   4   7   2       34.40       38.30      1.51 o
   5   7   2       12.23       11.34      1.06 o
   6   7   2        0.25        0.80      1.02 o
  -5   8   2       18.32       14.12      1.50 o
  -4   8   2       11.02       12.94      1.00 o
  -3   8   2       62.26       66.67      2.20 o
  -2   8   2        3.62        2.18      0.48 o
  -1   8   2      768.07      804.44      5.66 o
   0   8   2     1289.14     1401.67     25.52 o
   1   8   2       13.48       21.44      0.83 o
   2   8   2        0.14        0.50      0.39 o
   3   8   2       15.60       20.21      1.32 o
   4   8   2        8.88        7.64      0.85 o
   5   8   2       95.97      108.15      3.50 o
   6   8   2       11.87        5.78      1.66 o
  -5   9   2       91.55       99.26      3.30 o
  -4   9   2       21.27       15.59      1.63 o
  -3   9   2     1889.00     1744.10     17.29 o
  -2   9   2        2.92        1.64      0.37 o
  -1   9   2      413.05      385.72      3.97 o
   0   9   2      883.47      952.97     11.18 o
   1   9   2      779.22      798.14      9.44 o
   2   9   2        1.29        0.84      0.41 o
   3   9   2      191.32      178.67      5.85 o
   4   9   2        9.57       10.67      0.97 o
   5   9   2        2.22        0.84      1.06 o
   6   9   2       82.79       59.94     13.11 o
  -5  10   2      165.29      199.01      6.12 o
  -4  10   2       22.40       17.32      1.34 o
  -3  10   2      322.89      323.28      7.85 o
  -2  10   2      218.70      199.77      3.08 o
  -1  10   2      167.74      174.35      2.71 o
   0  10   2     1169.78     1155.85     11.40 o
   1  10   2      546.37      533.96      7.50 o
   2  10   2      369.44      391.75      7.24 o
   3  10   2       23.09       19.07      1.09 o
   4  10   2      125.24      144.33      4.21 o
   5  10   2       28.34       25.87      2.05 o
   6  10   2       14.00       10.43      2.06 o
  -4  11   2       52.34       57.23      2.15 o
  -3  11   2       16.58       13.98      1.28 o
  -2  11   2      217.66      201.13      6.40 o
  -1  11   2      151.36      139.89      3.14 o
   0  11   2       38.00       35.63      1.22 o
   1  11   2        0.19        0.52      0.32 o
   2  11   2       66.53       59.83      2.19 o
   3  11   2        8.57        9.95      0.84 o
   4  11   2       98.91       89.85      4.61 o
   5  11   2        4.61        3.03      0.91 o
   6  11   2       18.08        5.60      1.04 o
  -4  12   2       58.41       61.97      2.69 o
  -3  12   2        1.47        0.54      0.62 o
  -2  12   2       10.08       14.09      1.08 o
  -1  12   2      602.41      570.10     10.73 o
   0  12   2       75.02       72.04      1.68 o
   1  12   2      217.38      190.61      6.04 o
   2  12   2      124.62      116.31      2.35 o
   3  12   2       83.43       87.88      2.84 o
   4  12   2       43.44       37.19      1.83 o
   5  12   2       35.00       38.16      2.23 o
  -4  13   2       22.77       26.82      1.68 o
  -3  13   2       22.22       25.76      1.52 o
  -2  13   2      121.12      126.22      3.73 o
  -1  13   2      117.23      122.08      3.76 o
   0  13   2       14.75       11.85      0.71 o
   1  13   2       43.42       41.31      1.57 o
   2  13   2       36.16       36.71      1.89 o
   3  13   2       26.60       23.45      1.76 o
   4  13   2       35.78       33.15      2.29 o
   5  13   2       37.79       36.00      1.97 o
  -3  14   2       49.94       57.69      2.42 o
  -2  14   2       73.91       67.87      2.96 o
  -1  14   2      149.79      172.56      5.64 o
   0  14   2      113.38      115.94      3.26 o
   1  14   2        4.78        4.48      0.81 o
   2  14   2       64.15       58.79      2.39 o
   3  14   2       59.09       58.99      2.39 o
   4  14   2       22.10       20.10      1.74 o
   5  14   2       14.81       11.78      2.87 o
  -3  15   2       44.50       52.84      1.97 o
  -2  15   2       42.76       44.69      2.22 o
  -1  15   2        5.41        4.60      1.14 o
   0  15   2       40.40       43.36      2.19 o
   1  15   2       47.17       56.95      2.29 o
   2  15   2       45.68       45.98      2.31 o
   3  15   2        9.07        9.95      1.02 o
   4  15   2      108.51      107.04      5.25 o
  -2  16   2       18.73       21.67      1.26 o
  -1  16   2        4.86        8.82      1.32 o
   0  16   2        0.79        1.40      0.57 o
   1  16   2       17.52       18.46      1.40 o
   2  16   2       39.71       38.24      2.30 o
   3  16   2       37.19       36.69      3.26 o
   4  16   2        4.01        4.68      0.95 o
  -2  17   2        4.33        3.98      1.01 o
  -1  17   2       20.06       22.38      1.75 o
   0  17   2       51.64       59.99      2.48 o
   1  17   2       71.90       77.59      3.00 o
   2  17   2        4.89        3.14      0.68 o
   3  17   2        2.12        1.75      0.58 o
  -1  18   2        3.67        3.73      0.98 o
   0  18   2        3.08        4.14      0.75 o
   1  18   2        0.35        0.21      0.54 o
   2  18   2       13.06       13.29      1.08 o
   3  18   2       22.01       24.71      2.15 o
  -2 -17   3        3.61        4.05      0.82 o
  -1 -17   3        2.27        1.68      0.40 o
   0 -17   3       25.35       24.47      1.64 o
  -3 -16   3        0.37        0.35      0.37 o
  -2 -16   3        9.11        8.48      0.76 o
  -1 -16   3       26.81       28.35      1.54 o
   0 -16   3       56.20       55.37      2.01 o
   1 -16   3       61.85       63.98      2.50 o
  -4 -15   3       24.82       26.14      1.40 o
  -3 -15   3        0.18        0.04      0.47 o
  -2 -15   3       17.02       20.35      1.29 o
  -1 -15   3       14.96       13.99      1.24 o
   0 -15   3       19.14       18.22      1.38 o
   1 -15   3        4.42        4.45      0.61 o
   2 -15   3       26.55       19.98      1.09 o
  -4 -14   3        6.47        8.13      1.33 o
  -3 -14   3        3.28        2.66      0.70 o
  -2 -14   3        0.30        0.47      0.56 o
  -1 -14   3      291.88      288.11      5.07 o
   0 -14   3       93.02       87.97      3.07 o
   1 -14   3        0.20        0.99      0.55 o
   2 -14   3       78.58       74.42      2.40 o
   3 -14   3        5.27        5.05      0.57 o
  -5 -13   3        7.60        6.17      1.12 o
  -4 -13   3        1.09        1.96      0.80 o
  -3 -13   3      104.79      111.02      3.88 o
  -2 -13   3       52.75       57.30      2.12 o
  -1 -13   3      279.06      289.49      5.40 o
   0 -13   3      152.98      149.58      3.94 o
   1 -13   3       18.50       16.95      1.11 o
   2 -13   3        0.18        0.03      0.60 o
   3 -13   3       16.60       15.96      1.07 o
  -5 -12   3       38.56       32.19      1.49 o
  -4 -12   3        4.63        4.58      1.12 o
  -3 -12   3       19.59       20.70      1.29 o
  -2 -12   3      117.05      112.88      2.97 o
  -1 -12   3      217.66      216.49      4.07 o
   0 -12   3      186.88      182.56      4.09 o
   1 -12   3       23.30       24.50      1.77 o
   2 -12   3        6.73        7.60      0.98 o
   3 -12   3       53.86       56.27      1.92 o
   4 -12   3        0.18       -0.36      0.41 o
  -5 -11   3       28.11       30.05      1.62 o
  -4 -11   3       21.88       20.47      1.62 o
  -3 -11   3       81.48       77.67      2.47 o
  -2 -11   3      103.99       92.41      2.31 o
  -1 -11   3        0.26        1.09      0.41 o
   0 -11   3      843.68      812.92      8.19 o
   1 -11   3      279.45      267.53      3.82 o
   2 -11   3       43.81       49.48      2.67 o
   3 -11   3        2.38        3.15      0.66 o
   4 -11   3       23.06       25.23      1.24 o
  -5 -10   3        4.79        4.14      0.90 o
  -4 -10   3       18.99       15.02      1.43 o
  -3 -10   3      169.81      159.87      3.44 o
  -2 -10   3      301.14      308.09      3.45 o
  -1 -10   3       20.00       14.58      0.66 o
   0 -10   3      239.87      229.56      2.90 o
   1 -10   3      154.43      138.26      2.29 o
   2 -10   3      126.35      109.50      6.93 o
   3 -10   3        2.70        1.17      0.65 o
   4 -10   3       34.80       35.81      1.51 o
  -6  -9   3       11.68       11.37      2.21 o
  -5  -9   3       89.93       99.87      3.84 o
  -4  -9   3      252.57      253.91      9.71 o
  -3  -9   3        0.07       -0.10      0.40 o
  -2  -9   3        1.50        2.15      0.35 o
  -1  -9   3       29.65       24.71      1.02 o
   0  -9   3        9.80       17.82      0.96 o
   1  -9   3      474.72      444.35     10.85 o
   2  -9   3      801.02      757.34     16.07 o
   3  -9   3       53.10       39.65      1.92 o
   4  -9   3       50.97       54.87      2.25 o
   5  -9   3        2.82        2.26      0.59 o
  -6  -8   3        0.26        0.36      0.54 o
  -5  -8   3       23.96       22.34      1.91 o
  -4  -8   3       26.88       30.64      1.98 o
  -3  -8   3       13.69       11.71      0.72 o
  -2  -8   3      205.60      190.16      2.76 o
  -1  -8   3      243.80      242.71      3.14 o
   0  -8   3       42.84       50.49      1.36 o
   1  -8   3       73.51       78.20      1.97 o
   2  -8   3       68.22       50.35      1.72 o
   3  -8   3       98.39       95.73      2.96 o
   4  -8   3      241.70      233.40      4.88 o
   5  -8   3        2.94        1.47      0.64 o
  -6  -7   3        0.45        0.90      0.76 o
  -5  -7   3        0.85        1.51      1.04 o
  -4  -7   3        2.11        1.98      0.52 o
  -3  -7   3      241.97      263.11      5.07 o
  -2  -7   3       24.39       31.24      1.05 o
  -1  -7   3      271.48      263.17      2.49 o
   0  -7   3      367.85      345.26      3.38 o
   1  -7   3      535.52      557.21      5.15 o
   2  -7   3      296.49      282.04      6.06 o
   3  -7   3        6.71        7.73      0.79 o
   4  -7   3        4.01        1.48      0.73 o
   5  -7   3       25.09       23.65      1.94 o
  -6  -6   3        8.57        5.45      0.98 o
  -5  -6   3       75.73       70.69      3.68 o
  -4  -6   3       41.27       43.17      1.55 o
  -3  -6   3      337.38      383.45      4.66 o
  -2  -6   3      101.68      108.16      1.83 o
  -1  -6   3     2437.72     2582.70     14.75 o
   0  -6   3     1333.72     1460.66     19.87 o
   1  -6   3     1744.66     1761.90     17.98 o
   2  -6   3       23.57       18.95      1.50 o
   3  -6   3       26.81       25.02      1.25 o
   4  -6   3       16.53       16.92      1.49 o
   5  -6   3      246.41      303.24      7.19 o
  -6  -5   3       36.55       39.58      2.42 o
  -5  -5   3      322.15      336.96      8.50 o
  -4  -5   3        2.75        2.96      0.56 o
  -3  -5   3      178.72      176.15      2.69 o
  -2  -5   3      211.69      230.60      2.38 o
  -1  -5   3      111.82      115.85      1.61 o
   0  -5   3      139.75      216.02      2.81 o
   1  -5   3      665.94      727.19      6.10 o
   2  -5   3      726.31      701.63     10.60 o
   3  -5   3      224.05      174.81      3.18 o
   4  -5   3      106.37       91.67      3.25 o
   5  -5   3        0.31       -0.12      2.81 o
  -6  -4   3      114.85      130.14      4.90 o
  -5  -4   3       74.58       73.83      2.34 o
  -4  -4   3       16.77       13.45      0.84 o
  -3  -4   3       12.00       14.86      0.77 o
  -2  -4   3       42.24       35.69      0.87 o
  -1  -4   3     2472.24     2653.63     10.95 o
   0  -4   3      555.56      584.15      7.12 o
   1  -4   3      536.69      578.20      4.21 o
   2  -4   3     1753.26     1822.83     29.44 o
   3  -4   3       36.93       29.37      1.89 o
   4  -4   3       89.83       77.59      2.73 o
   5  -4   3       22.32       16.42      1.70 o
   6  -4   3       39.01       34.56      2.54 o
  -6  -3   3        1.73        3.34      0.65 o
  -5  -3   3       28.99       29.68      1.63 o
  -4  -3   3       75.34       76.52      1.90 o
  -3  -3   3     2150.11     2306.82     25.52 o
  -2  -3   3       58.52       55.34      1.03 o
  -1  -3   3      873.81      886.54      9.49 o
   0  -3   3      742.41      753.26      5.53 o
   1  -3   3       52.29       68.94      1.05 o
   2  -3   3      147.73      147.54      3.19 o
   3  -3   3      867.78      822.08      8.92 o
   4  -3   3        2.13        2.64      0.41 o
   5  -3   3        0.75        1.04      1.35 o
   6  -3   3        0.88        0.95      1.43 o
  -6  -2   3        1.73        1.41      0.57 o
  -5  -2   3      682.42      668.53     17.29 o
  -4  -2   3       42.10       33.18      1.24 o
  -3  -2   3       22.63       26.68      1.16 o
  -2  -2   3       90.57       79.91      0.95 o
  -1  -2   3      748.71      736.84      5.11 o
   0  -2   3     1161.64     1068.66      8.96 o
   1  -2   3      468.53      441.27      3.32 o
   2  -2   3       13.53       15.46      0.55 o
   3  -2   3        2.87        0.08      0.35 o
   4  -2   3       54.80       38.24      1.74 o
   5  -2   3        1.67        2.62      0.78 o
   6  -2   3       98.08       98.81      4.56 o
  -6  -1   3       56.00       52.92      2.75 o
  -5  -1   3       11.27        8.20      1.02 o
  -4  -1   3       22.72       19.90      1.04 o
  -3  -1   3      299.36      302.26      3.44 o
  -2  -1   3     1188.46     1160.54      8.09 o
  -1  -1   3     1300.20     1256.12      5.08 o
   0  -1   3        2.44        1.44      0.18 o
   1  -1   3     1908.36     1842.00     18.77 o
   2  -1   3      554.42      504.36      4.03 o
   3  -1   3      244.75      221.19      4.59 o
   4  -1   3       32.19       24.46      1.37 o
   5  -1   3        0.23        0.77      0.71 o
   6  -1   3      174.40      209.77      7.84 o
  -6   0   3       95.54       91.29      7.43 o
  -5   0   3      614.11      623.26     10.40 o
  -4   0   3        1.47        1.91      0.57 o
  -3   0   3        0.10        0.22      0.31 o
  -2   0   3      234.79      218.82      2.99 o
  -1   0   3     1634.18     1678.41      6.25 o
   0   0   3      263.72      228.71      2.00 o
   1   0   3     1920.98     1871.73      9.97 o
   2   0   3       42.81       38.08      0.72 o
   3   0   3        0.95        0.24      0.31 o
   4   0   3      293.30      231.12      6.33 o
   5   0   3      117.77      107.41      5.49 o
   6   0   3      114.94      121.83      6.15 o
  -6   1   3       12.55       10.00      1.08 o
  -5   1   3      496.66      499.48     15.61 o
  -4   1   3       62.10       63.57      2.05 o
  -3   1   3      112.71      101.19      2.32 o
  -2   1   3      506.11      457.95      5.37 o
  -1   1   3    13859.06    14102.10     89.35 o
   0   1   3      731.55      768.81      5.39 o
   1   1   3     1904.51     1813.48     25.33 o
   2   1   3      203.13      225.35      2.16 o
   3   1   3      572.17      616.72      5.68 o
   4   1   3      188.90      164.70      3.49 o
   5   1   3      190.37      212.31      6.81 o
   6   1   3       76.71       89.07      5.39 o
  -6   2   3        1.47        1.03      0.46 o
  -5   2   3      108.13      104.42      3.27 o
  -4   2   3       87.48      101.30      2.62 o
  -3   2   3       66.31       92.67      2.58 o
  -2   2   3      742.04      843.77      8.94 o
  -1   2   3     7241.88     7132.40     37.07 o
   0   2   3        0.84        3.66      0.84 o
   1   2   3    21464.30    22238.14    815.70 o
   2   2   3     2026.81     2048.84     17.50 o
   3   2   3      203.64      201.48      3.03 o
   4   2   3       54.99       45.90      2.07 o
   5   2   3        0.36       -0.73      0.87 o
   6   2   3      141.60      164.07      7.53 o
  -6   3   3        1.53        0.61      0.54 o
  -5   3   3      220.64      219.90      6.61 o
  -4   3   3       80.65       71.34      1.97 o
  -3   3   3       48.15       51.25      1.60 o
  -2   3   3      508.96      588.48      4.47 o
  -1   3   3      137.97      120.24      1.24 o
   0   3   3     6185.95     6351.04     44.34 o
   1   3   3     1970.28     1918.53     11.20 o
   2   3   3      376.30      380.40      3.96 o
   3   3   3      292.64      292.96      4.39 o
   4   3   3       16.24       10.18      1.04 o
   5   3   3       39.70       45.08      2.19 o
   6   3   3       41.37       58.37      4.52 o
  -6   4   3       57.59       63.48      2.68 o
  -5   4   3        6.83        5.27      0.81 o
  -4   4   3        1.47        2.62      0.47 o
  -3   4   3     1328.01     1270.47     19.15 o
  -2   4   3     1415.03     1477.91     15.80 o
  -1   4   3      112.83      126.17      1.44 o
   0   4   3     4039.58     4055.36     34.48 o
   1   4   3      201.19      216.59      2.02 o
   2   4   3      590.99      588.82      8.16 o
   3   4   3      860.71      868.33     11.74 o
   4   4   3        0.05        1.30      0.65 o
   5   4   3        7.08        8.66      0.91 o
   6   4   3       44.23       54.68      4.37 o
  -6   5   3       28.33       27.17      2.37 o
  -5   5   3       13.12        9.66      1.13 o
  -4   5   3      332.82      273.09      4.34 o
  -3   5   3        3.48        4.41      0.60 o
  -2   5   3      363.53      448.17      5.46 o
  -1   5   3     1917.30     2052.57     16.21 o
   0   5   3      310.66      317.34      4.19 o
   1   5   3       33.75       31.98      0.58 o
   2   5   3      280.78      286.48      3.30 o
   3   5   3        6.50        0.65      0.43 o
   4   5   3       32.20       29.42      1.28 o
   5   5   3      130.40      128.46      4.59 o
   6   5   3      133.20      150.61      7.09 o
  -6   6   3       30.14       37.38      2.51 o
  -5   6   3       72.04       71.50      2.41 o
  -4   6   3        4.41        1.47      0.52 o
  -3   6   3       21.91       19.77      0.95 o
  -2   6   3        2.73        6.23      0.49 o
  -1   6   3      527.34      583.67      3.95 o
   0   6   3     3016.44     3026.03     17.63 o
   1   6   3       11.17       15.31      0.42 o
   2   6   3        7.07        5.28      0.46 o
   3   6   3      618.38      633.10      6.54 o
   4   6   3      631.45      585.19     15.26 o
   5   6   3       47.93       45.03      2.17 o
   6   6   3       74.07       84.30      8.97 o
  -5   7   3      189.50      187.79      5.31 o
  -4   7   3        2.00        3.56      0.73 o
  -3   7   3      281.59      266.18      3.84 o
  -2   7   3      657.62      579.49      7.45 o
  -1   7   3     1086.07     1257.05     10.64 o
   0   7   3        1.07        1.70      0.28 o
   1   7   3     1642.63     1720.11      8.83 o
   2   7   3        0.35        0.43      0.29 o
   3   7   3      881.03      918.76     10.34 o
   4   7   3      511.51      518.91     12.24 o
   5   7   3        3.16        5.96      0.87 o
   6   7   3        0.06       -1.44      1.60 o
  -5   8   3      109.03      103.71      3.70 o
  -4   8   3        0.14       -0.38      0.60 o
  -3   8   3        2.16        3.60      0.70 o
  -2   8   3      393.59      385.41      6.43 o
  -1   8   3      728.45      660.21      6.70 o
   0   8   3        7.32        9.39      0.69 o
   1   8   3     1299.31     1338.65      7.80 o
   2   8   3      102.93      128.57      3.52 o
   3   8   3      211.99      229.14      4.45 o
   4   8   3       25.83       20.06      1.28 o
   5   8   3       75.70       64.51      2.69 o
   6   8   3        3.87        1.27      1.42 o
  -5   9   3        0.15        0.17      0.57 o
  -4   9   3      144.07      150.84      3.90 o
  -3   9   3      545.88      508.10     12.40 o
  -2   9   3      452.42      419.04      4.40 o
  -1   9   3      407.56      423.33      4.84 o
   0   9   3      401.28      402.43      3.90 o
   1   9   3       50.80       76.74      1.66 o
   2   9   3     1042.34     1061.18     11.16 o
   3   9   3        7.34        8.34      0.73 o
   4   9   3       26.82       35.69      1.72 o
   5   9   3        4.58        2.76      1.29 o
   6   9   3       18.22       10.70      5.18 o
  -5  10   3        7.99        6.65      1.06 o
  -4  10   3      192.23      204.08      5.01 o
  -3  10   3      101.65      100.03      2.73 o
  -2  10   3       84.43       79.84      1.93 o
  -1  10   3       10.40       12.52      0.83 o
   0  10   3       12.05       20.15      1.14 o
   1  10   3       62.39       78.94      1.95 o
   2  10   3        5.04        5.95      0.70 o
   3  10   3        0.39        0.19      0.46 o
   4  10   3       34.44       37.18      2.14 o
   5  10   3       10.55       11.01      1.37 o
   6  10   3        0.01       -0.89      0.89 o
  -4  11   3       12.67       13.06      1.24 o
  -3  11   3        0.52        1.12      0.48 o
  -2  11   3        2.79        3.84      0.52 o
  -1  11   3       60.19       62.12      1.68 o
   0  11   3       32.05       30.89      1.21 o
   1  11   3      219.32      233.69      3.18 o
   2  11   3        4.49        6.83      0.66 o
   3  11   3      420.83      412.64      5.96 o
   4  11   3        3.71        4.17      0.84 o
   5  11   3       48.00       56.88      2.87 o
   6  11   3        7.08        4.03      1.39 o
  -4  12   3       24.93       30.76      1.65 o
  -3  12   3        2.16        2.92      0.58 o
  -2  12   3       11.75       11.25      1.08 o
  -1  12   3        1.76        1.38      0.38 o
   0  12   3       53.17       52.33      1.58 o
   1  12   3       65.92       68.70      1.90 o
   2  12   3      550.48      526.73     11.29 o
   3  12   3      344.24      359.45      7.91 o
   4  12   3       16.96       16.66      1.50 o
   5  12   3        0.44       -0.64      0.64 o
  -4  13   3        0.04        0.45      0.54 o
  -3  13   3       38.41       34.01      1.76 o
  -2  13   3        0.43        0.01      0.51 o
  -1  13   3      855.26      859.08      9.13 o
   0  13   3       37.71       33.25      1.14 o
   1  13   3        3.00        2.50      0.51 o
   2  13   3       68.52       65.75      4.88 o
   3  13   3       32.44       32.41      1.85 o
   4  13   3       28.39       24.66      1.70 o
   5  13   3        0.17        0.19      0.58 o
  -3  14   3       69.06       66.47      2.64 o
  -2  14   3       57.25       69.26      3.02 o
  -1  14   3       84.17       94.37      3.28 o
   0  14   3       45.76       48.17      1.92 o
   1  14   3      235.10      249.75      4.90 o
   2  14   3        0.13        0.20      0.74 o
   3  14   3      108.46      107.69      3.20 o
   4  14   3       78.88       80.59      2.80 o
   5  14   3        0.75        1.37      1.02 o
  -3  15   3       71.77       88.48      2.59 o
  -2  15   3        0.04        0.92      0.67 o
  -1  15   3       26.32       28.84      2.01 o
   0  15   3       40.32       41.01      2.14 o
   1  15   3      780.50      829.97     10.50 o
   2  15   3       15.57       17.16      1.48 o
   3  15   3        0.42       -0.31      0.69 o
   4  15   3       37.54       40.23      3.13 o
   5  15   3        0.58       -0.60      0.68 o
  -2  16   3        0.68        0.93      0.66 o
  -1  16   3       61.80       60.12      2.62 o
   0  16   3       41.69       43.29      2.06 o
   1  16   3        1.37        1.83      0.67 o
   2  16   3       20.12       21.16      1.37 o
   3  16   3        9.12        7.63      1.12 o
   4  16   3       31.31       31.61      2.88 o
  -2  17   3       11.63       10.15      1.09 o
  -1  17   3       17.12       17.83      1.58 o
   0  17   3       23.04       22.96      1.36 o
   1  17   3        9.13        9.05      1.16 o
   2  17   3       13.67       11.20      1.52 o
   3  17   3       23.26       22.31      1.88 o
   4  17   3        5.19        3.16      0.88 o
  -1  18   3        0.19        0.55      0.68 o
   0  18   3       23.32       18.85      2.47 o
   1  18   3       14.27       14.07      1.37 o
   2  18   3       49.45       46.50      3.23 o
   3  18   3        9.12       10.67      1.61 o
  -2 -17   4        0.65        0.67      0.61 o
  -1 -17   4        1.89        1.95      0.60 o
   0 -17   4       13.35       12.04      1.52 o
  -3 -16   4        2.60        0.72      0.57 o
  -2 -16   4        2.84        0.59      0.42 o
  -1 -16   4        5.77        5.62      0.73 o
   0 -16   4      108.74      118.49      2.81 o
   1 -16   4       38.19       36.06      5.18 o
  -4 -15   4       13.32        9.86      1.33 o
  -3 -15   4       66.84       65.88      1.96 o
  -2 -15   4       19.59       24.14      1.33 o
  -1 -15   4       32.96       31.01      1.73 o
   0 -15   4        0.07        0.46      0.53 o
   1 -15   4        1.37        0.56      0.41 o
   2 -15   4        5.48        5.91      0.88 o
  -4 -14   4        4.90        4.34      0.75 o
  -3 -14   4        6.48        7.45      0.82 o
  -2 -14   4       32.10       38.67      1.82 o
  -1 -14   4       26.24       28.21      1.79 o
   0 -14   4       39.78       36.24      1.95 o
   1 -14   4      109.30      114.57      2.84 o
   2 -14   4        2.51        3.80      0.62 o
   3 -14   4       57.25       52.94      2.17 o
  -5 -13   4       13.17       13.03      1.09 o
  -4 -13   4        0.67        0.44      0.62 o
  -3 -13   4      115.73      121.07      3.20 o
  -2 -13   4       45.45       38.50      1.72 o
  -1 -13   4      155.77      156.24      3.78 o
   0 -13   4       65.40       64.05      2.39 o
   1 -13   4       92.81       86.91      2.96 o
   2 -13   4       24.61       26.43      1.57 o
   3 -13   4        1.31        0.32      0.40 o
  -5 -12   4       15.09       11.75      0.96 o
  -4 -12   4       71.49       76.60      4.47 o
  -3 -12   4        4.31        5.54      0.72 o
  -2 -12   4       71.15       75.01      2.43 o
  -1 -12   4       39.21       36.02      1.68 o
   0 -12   4      484.75      487.63      8.08 o
   1 -12   4      117.94      116.07      3.71 o
   2 -12   4       12.42       15.62      1.17 o
   3 -12   4        0.12        0.12      0.42 o
   4 -12   4       14.70       12.74      1.49 o
  -5 -11   4       39.09       35.66      1.65 o
  -4 -11   4       35.82       31.56      2.31 o
  -3 -11   4        3.18        2.91      0.92 o
  -2 -11   4       75.72       73.44      2.23 o
  -1 -11   4       62.85       57.90      1.57 o
   0 -11   4      190.95      183.97      3.40 o
   1 -11   4       18.12       21.23      1.09 o
   2 -11   4      546.28      539.57     16.07 o
   3 -11   4        1.03        1.56      0.58 o
   4 -11   4        0.14       -0.30      0.42 o
  -5 -10   4        7.94        7.55      0.90 o
  -4 -10   4       65.43       61.35      2.71 o
  -3 -10   4      310.74      314.50      4.72 o
  -2 -10   4        4.32        5.72      0.54 o
  -1 -10   4      345.60      348.60      3.70 o
   0 -10   4        4.63        3.71      0.45 o
   1 -10   4      113.43      120.07      2.18 o
   2 -10   4        1.02        2.12      0.80 o
   3 -10   4      183.70      196.67      4.55 o
   4 -10   4        2.29        2.82      0.66 o
  -6  -9   4       12.13        8.96      2.33 o
  -5  -9   4       72.35       65.84      2.95 o
  -4  -9   4       30.14       27.88      2.10 o
  -3  -9   4      370.94      351.65      8.43 o
  -2  -9   4       93.11       96.83      1.81 o
  -1  -9   4       10.87        8.91      0.54 o
   0  -9   4      342.01      324.92      5.57 o
   1  -9   4        1.15        0.13      0.36 o
   2  -9   4       29.37       26.35      1.36 o
   3  -9   4       58.71       48.32      2.09 o
   4  -9   4       24.62       22.41      1.73 o
   5  -9   4        0.21        0.11      0.55 o
  -6  -8   4       17.15       12.99      1.12 o
  -5  -8   4      214.94      220.29      5.61 o
  -4  -8   4        1.56        2.73      0.71 o
  -3  -8   4        4.80        5.24      0.56 o
  -2  -8   4        9.01        9.86      0.69 o
  -1  -8   4       27.11       40.56      1.15 o
   0  -8   4       47.84       38.06      1.23 o
   1  -8   4      146.20      124.60      2.55 o
   2  -8   4      362.47      320.02      6.96 o
   3  -8   4      260.51      246.64      7.70 o
   4  -8   4       35.60       48.41      2.58 o
   5  -8   4        4.91        3.08      0.72 o
  -6  -7   4        0.76        0.31      0.75 o
  -5  -7   4       68.97       70.13      3.24 o
  -4  -7   4       50.26       52.26      2.10 o
  -3  -7   4       50.88       42.96      1.61 o
  -2  -7   4      174.94      166.90      2.51 o
  -1  -7   4     1030.19     1152.11     10.00 o
   0  -7   4     1228.35     1298.31     16.65 o
   1  -7   4        7.83        5.70      0.57 o
   2  -7   4      188.89      182.91      3.74 o
   3  -7   4      372.26      356.53      9.14 o
   4  -7   4        4.44        4.23      0.78 o
   5  -7   4       72.78       79.61      3.32 o
  -6  -6   4        8.20        5.72      1.37 o
  -5  -6   4       17.47       17.94      1.46 o
  -4  -6   4        8.64        7.55      0.63 o
  -3  -6   4        0.73        0.83      0.33 o
  -2  -6   4       14.12       21.28      0.86 o
  -1  -6   4      752.78      795.81      8.75 o
   0  -6   4      607.10      590.56      9.45 o
   1  -6   4      973.05     1001.09     10.44 o
   2  -6   4      111.03      115.05      2.61 o
   3  -6   4        7.91        5.73      0.79 o
   4  -6   4      110.76      103.85      3.48 o
   5  -6   4       62.67       60.21      3.68 o
  -6  -5   4       29.32       23.42      2.29 o
  -5  -5   4        0.70       -0.55      0.55 o
  -4  -5   4      215.89      207.06      7.83 o
  -3  -5   4      257.05      263.38      3.42 o
  -2  -5   4      459.33      424.36      4.28 o
  -1  -5   4       26.50       32.53      0.90 o
   0  -5   4      499.64      513.56      6.87 o
   1  -5   4     1110.97     1086.73      7.25 o
   2  -5   4        2.68        0.73      0.40 o
   3  -5   4       16.37       12.83      0.99 o
   4  -5   4       98.62      103.94      3.48 o
   5  -5   4      172.06      168.79      5.42 o
  -6  -4   4      122.52      118.17      6.55 o
  -5  -4   4      264.36      270.80      4.50 o
  -4  -4   4       19.79       14.79      0.81 o
  -3  -4   4      419.06      490.74      6.55 o
  -2  -4   4     6242.13     6649.82     33.90 o
  -1  -4   4       59.93       59.10      1.09 o
   0  -4   4     1097.79     1194.84     13.69 o
   1  -4   4     3038.29     3109.29     15.18 o
   2  -4   4      193.86      201.90      2.99 o
   3  -4   4       39.21       43.78      1.66 o
   4  -4   4       20.99       16.66      1.08 o
   5  -4   4      253.05      262.45      8.38 o
   6  -4   4       29.35       22.14      1.88 o
  -6  -3   4       79.81       75.90      3.62 o
  -5  -3   4       12.30       11.29      1.07 o
  -4  -3   4       28.38       24.36      1.10 o
  -3  -3   4      285.04      339.18      4.00 o
  -2  -3   4        7.71        6.46      0.40 o
  -1  -3   4      468.80      446.02      3.92 o
   0  -3   4      329.39      293.38      4.45 o
   1  -3   4      457.48      483.33      3.71 o
   2  -3   4       25.09       25.04      0.88 o
   3  -3   4      281.04      283.13      7.56 o
   4  -3   4      140.49      111.81      4.64 o
   5  -3   4       91.42       89.23      3.86 o
   6  -3   4       10.92        9.75      1.01 o
  -6  -2   4       32.46       32.96      1.75 o
  -5  -2   4      205.62      194.54      4.66 o
  -4  -2   4       57.90       50.45      1.56 o
  -3  -2   4     1115.36     1175.31      9.36 o
  -2  -2   4      143.93      156.52      1.55 o
  -1  -2   4       24.41       23.32      0.44 o
   0  -2   4     8563.88     8088.44    102.76 o
   1  -2   4      605.15      571.59      4.13 o
   2  -2   4      251.73      204.00      2.57 o
   3  -2   4       71.70       91.87      2.57 o
   4  -2   4        1.71        0.69      0.42 o
   5  -2   4      149.62      163.30      8.97 o
   6  -2   4        0.15        0.52      0.89 o
  -6  -1   4       28.35       29.03      1.73 o
  -5  -1   4       26.53       26.47      1.75 o
  -4  -1   4       53.19       43.27      1.35 o
  -3  -1   4      110.04      140.41      2.32 o
  -2  -1   4     1016.08     1133.78      7.14 o
  -1  -1   4     2944.56     3023.06     19.23 o
   0  -1   4    10190.98     9755.34     80.97 o
   1  -1   4      139.57      144.68      1.72 o
   2  -1   4      511.05      515.60      8.15 o
   3  -1   4       71.98       56.61      1.70 o
   4  -1   4      408.52      328.55     10.99 o
   5  -1   4      938.16      945.51     11.96 o
   6  -1   4       13.80       17.26      2.32 o
  -6   0   4        1.46        0.56      0.57 o
  -5   0   4       33.01       32.38      1.94 o
  -4   0   4      150.24      139.27      2.95 o
  -3   0   4        2.84        4.01      0.51 o
  -2   0   4      455.29      480.71      5.12 o
  -1   0   4       92.32       81.02      0.95 o
   0   0   4       73.14       62.13      0.66 o
   1   0   4      131.48       93.57      1.36 o
   2   0   4      509.68      451.56      4.81 o
   3   0   4      210.51      171.60      3.57 o
   4   0   4       36.39       34.58      1.84 o
   5   0   4      260.69      302.66      8.14 o
   6   0   4       65.57       75.47      4.70 o
  -6   1   4       18.04       22.54      2.21 o
  -5   1   4      158.51      146.75      4.55 o
  -4   1   4       54.79       49.65      1.70 o
  -3   1   4        0.62        1.75      0.44 o
  -2   1   4     1271.33     1283.54     15.33 o
  -1   1   4     9120.39     9524.20     41.12 o
   0   1   4      515.85      460.63      7.10 o
   1   1   4       31.32       47.51      1.15 o
   2   1   4        8.50        8.90      0.45 o
   3   1   4      282.17      270.04      3.61 o
   4   1   4      191.87      173.32      3.59 o
   5   1   4       45.69       51.50      2.73 o
   6   1   4       81.53       89.60      5.30 o
  -6   2   4       16.47       19.68      1.50 o
  -5   2   4       26.42       26.44      1.67 o
  -4   2   4      220.80      226.15      3.97 o
  -3   2   4     3016.51     2956.55     20.04 o
  -2   2   4     2602.39     2731.46     22.50 o
  -1   2   4    16011.15    16447.11    154.63 o
   0   2   4     2127.51     2021.68     15.81 o
   1   2   4    15089.37    15437.84    345.03 o
   2   2   4       34.00       34.06      0.91 o
   3   2   4     2118.87     2093.91     16.26 o
   4   2   4      563.90      504.42      7.13 o
   5   2   4       64.49       70.25      4.88 o
   6   2   4       54.90       65.83      4.63 o
  -6   3   4       51.64       66.36      3.63 o
  -5   3   4      201.24      228.03      5.56 o
  -4   3   4      204.23      202.35      3.47 o
  -3   3   4     1024.44      995.44     10.36 o
  -2   3   4        0.89        0.68      0.37 o
  -1   3   4    15432.09    15910.74    101.29 o
   0   3   4    14498.91    15587.81    171.96 o
   1   3   4    22901.15    23729.93    307.57 o
   2   3   4     2381.16     2470.99     20.46 o
   3   3   4     1074.73     1101.12     12.76 o
   4   3   4        3.38        0.71      0.42 o
   5   3   4      335.64      331.09      8.62 o
   6   3   4       63.04       61.52      4.65 o
  -6   4   4       58.75       62.98      2.23 o
  -5   4   4       28.11       26.32      1.57 o
  -4   4   4       26.54       22.87      1.20 o
  -3   4   4       50.46       42.18      1.37 o
  -2   4   4      306.79      253.30      2.88 o
  -1   4   4    10107.59    10319.80     44.00 o
   0   4   4     7545.24     8088.60     68.36 o
   1   4   4     8784.27     9095.47     75.60 o
   2   4   4      392.64      422.29      7.24 o
   3   4   4      158.31      182.97      3.19 o
   4   4   4      359.49      333.10      6.34 o
   5   4   4      371.76      418.97      7.98 o
   6   4   4        0.06       -1.37      1.41 o
  -6   5   4        8.97       10.37      1.37 o
  -5   5   4        8.63       11.25      1.02 o
  -4   5   4       78.55       77.33      2.19 o
  -3   5   4      663.18      596.81      7.42 o
  -2   5   4      686.62      676.02      5.05 o
  -1   5   4     3101.11     3266.36     16.28 o
   0   5   4     1426.76     1454.72      9.62 o
   1   5   4      555.10      582.35      3.82 o
   2   5   4      182.02      154.78      2.20 o
   3   5   4       64.15       55.06      1.95 o
   4   5   4        8.65        8.65      0.80 o
   5   5   4       77.64       79.98      3.86 o
   6   5   4        2.17        0.52      0.80 o
  -6   6   4       26.42       33.66      2.37 o
  -5   6   4        0.47        0.28      0.61 o
  -4   6   4      284.24      248.25      3.95 o
  -3   6   4       54.40       43.26      1.31 o
  -2   6   4       11.15       19.00      0.80 o
  -1   6   4     3909.25     4113.91     34.34 o
   0   6   4      838.42      903.85     11.90 o
   1   6   4      821.72      862.14      9.06 o
   2   6   4       74.11       87.10      1.63 o
   3   6   4        1.76        4.51      0.56 o
   4   6   4      144.89      127.35      3.12 o
   5   6   4        1.01        1.84      0.76 o
   6   6   4       47.39       52.27      2.98 o
  -5   7   4       17.03       17.78      1.38 o
  -4   7   4      117.52      100.50      3.07 o
  -3   7   4      326.86      287.77      8.13 o
  -2   7   4      102.64      102.60      2.15 o
  -1   7   4      505.91      449.58      4.22 o
   0   7   4        6.18        6.17      0.43 o
   1   7   4      621.60      685.07      9.06 o
   2   7   4      316.03      315.74      5.77 o
   3   7   4      278.71      269.74      4.67 o
   4   7   4       24.42       16.58      1.01 o
   5   7   4       33.62       39.19      3.50 o
   6   7   4       48.42       54.76      4.38 o
  -5   8   4       58.67       60.28      2.84 o
  -4   8   4        5.80        7.88      0.92 o
  -3   8   4       20.05       23.59      1.19 o
  -2   8   4      110.09      111.80      2.39 o
  -1   8   4      156.95      182.83      2.44 o
   0   8   4      470.05      496.48      4.15 o
   1   8   4      589.44      585.89      8.16 o
   2   8   4        4.86        3.28      0.48 o
   3   8   4       45.10       47.40      1.99 o
   4   8   4       15.65       17.53      1.27 o
   5   8   4       20.78       27.48      1.94 o
   6   8   4        0.18       -1.11      1.11 o
  -5   9   4       15.18        9.58      1.12 o
  -4   9   4       26.82       20.87      1.49 o
  -3   9   4       32.27       28.60      1.43 o
  -2   9   4      396.11      389.97      4.27 o
  -1   9   4       68.67       91.59      2.01 o
   0   9   4      421.77      367.36      3.89 o
   1   9   4       91.64       99.22      2.26 o
   2   9   4       42.50       54.14      1.74 o
   3   9   4        2.41        2.88      0.43 o
   4   9   4      120.25      125.14      3.12 o
   5   9   4      158.06      127.38     16.90 o
   6   9   4        9.02        8.45      1.95 o
  -5  10   4        6.53        9.69      1.35 o
  -4  10   4        0.99        1.06      0.62 o
  -3  10   4       91.59       93.51      2.65 o
  -2  10   4      358.63      327.23      7.01 o
  -1  10   4       47.60       52.50      1.64 o
   0  10   4        1.69        3.12      0.47 o
   1  10   4      199.88      204.01      3.54 o
   2  10   4      439.83      427.74      5.41 o
   3  10   4       16.46       13.79      0.88 o
   4  10   4       50.57       45.14      2.33 o
   5  10   4      109.95      122.30      7.69 o
   6  10   4        6.65        7.05      1.59 o
  -4  11   4        6.74        8.81      1.05 o
  -3  11   4        0.55        0.50      0.47 o
  -2  11   4       28.59       24.85      1.42 o
  -1  11   4       40.64       40.03      1.28 o
   0  11   4        1.09        1.23      0.36 o
   1  11   4       30.36       29.91      1.17 o
   2  11   4      146.16      138.78      3.07 o
   3  11   4        3.93        3.48      0.58 o
   4  11   4        0.42       -0.58      0.59 o
   5  11   4       37.12       28.53      3.28 o
   6  11   4        1.65        0.23      0.46 o
  -4  12   4        6.26        5.59      0.78 o
  -3  12   4        2.43        2.08      0.55 o
  -2  12   4       71.71       72.03      2.57 o
  -1  12   4      421.80      426.87     12.14 o
   0  12   4       71.07       65.61      1.44 o
   1  12   4      233.84      233.66      4.05 o
   2  12   4        4.15        3.54      0.86 o
   3  12   4       13.33       13.59      1.42 o
   4  12   4       12.59        9.19      1.17 o
   5  12   4       22.72       20.19      3.06 o
  -4  13   4        5.41       10.51      1.12 o
  -3  13   4        5.61        5.61      0.83 o
  -2  13   4       76.06       78.49      2.65 o
  -1  13   4      298.86      326.77      7.46 o
   0  13   4      140.71      131.65      4.78 o
   1  13   4      169.22      169.44      5.21 o
   2  13   4        6.16        6.56      0.73 o
   3  13   4      133.47      130.88      4.81 o
   4  13   4      136.58      128.93      3.78 o
   5  13   4       20.85       18.45      2.88 o
  -3  14   4        8.49       11.13      1.17 o
  -2  14   4      153.95      170.51      4.79 o
  -1  14   4      257.80      258.52      6.35 o
   0  14   4      231.59      243.53      7.24 o
   1  14   4        0.38        0.65      0.84 o
   2  14   4       63.51       64.73      3.69 o
   3  14   4       12.11       13.40      1.35 o
   4  14   4       45.76       37.84      1.94 o
   5  14   4       32.64       34.36      3.23 o
  -3  15   4       45.64       55.79      2.39 o
  -2  15   4        9.16        4.40      1.42 o
  -1  15   4       10.91       12.44      1.38 o
   0  15   4        5.20        4.77      0.78 o
   1  15   4       60.39       65.00      2.82 o
   2  15   4       12.93       14.95      1.39 o
   3  15   4       23.68       18.87      1.51 o
   4  15   4        7.87        6.45      0.98 o
   5  15   4        8.55        6.71      1.37 o
  -2  16   4       17.75       17.99      1.31 o
  -1  16   4       53.09       50.75      2.44 o
   0  16   4       22.93       17.35      1.35 o
   1  16   4       22.84       20.33      1.54 o
   2  16   4      108.39      115.88      3.47 o
   3  16   4       12.66       11.41      1.10 o
   4  16   4        0.61        0.45      0.47 o
  -2  17   4       25.71       25.28      1.59 o
  -1  17   4       16.83       18.52      1.82 o
   0  17   4       22.86       24.95      1.44 o
   1  17   4        0.02       -0.68      0.78 o
   2  17   4        0.28        0.36      0.47 o
   3  17   4       76.65       72.14      4.64 o
   4  17   4       16.05       14.52      1.22 o
  -1  18   4        6.48        7.84      1.41 o
   0  18   4       20.44       19.94      2.45 o
   1  18   4        0.25       -0.51      0.51 o
   2  18   4        0.58        0.26      0.67 o
   3  18   4       19.87       21.16      1.53 o
   1  19   4       10.06        7.51      1.31 o
   2  19   4        8.86        7.04      1.24 o
  -2 -16   5        6.37        3.85      0.53 o
  -1 -16   5        0.43       -0.41      0.41 o
   0 -16   5        1.33        1.80      0.40 o
   1 -16   5       27.56       28.20      2.32 o
  -3 -15   5        4.94        5.24      0.66 o
  -2 -15   5       17.12       21.51      1.37 o
  -1 -15   5      205.68      240.44      4.61 o
   0 -15   5        0.13        1.01      0.52 o
   1 -15   5        0.99        0.54      0.45 o
   2 -15   5        2.46        3.83      0.89 o
  -4 -14   5        5.86        6.33      0.77 o
  -3 -14   5       74.19       79.64      2.27 o
  -2 -14   5       19.26       20.67      1.35 o
  -1 -14   5       53.37       54.69      2.40 o
   0 -14   5       18.45       21.25      1.49 o
   1 -14   5        2.96        5.67      0.64 o
   2 -14   5       37.40       40.14      1.42 o
  -4 -13   5        3.69        1.03      0.44 o
  -3 -13   5       54.71       58.47      2.16 o
  -2 -13   5       34.05       29.90      1.48 o
  -1 -13   5        0.86        1.36      0.59 o
   0 -13   5        7.09        4.22      0.90 o
   1 -13   5        8.71        4.50      0.81 o
   2 -13   5        1.27        0.24      0.53 o
   3 -13   5        1.35        0.02      0.30 o
  -5 -12   5        8.84        8.33      0.96 o
  -4 -12   5       20.07       16.87      1.53 o
  -3 -12   5       47.39       45.15      2.03 o
  -2 -12   5        9.19       10.16      0.95 o
  -1 -12   5      517.98      512.02      7.09 o
   0 -12   5       39.97       44.46      2.06 o
   1 -12   5        9.12        9.97      1.00 o
   2 -12   5      229.39      243.97      7.08 o
   3 -12   5        7.62        7.51      0.81 o
  -5 -11   5        0.49        1.36      0.54 o
  -4 -11   5       16.98       15.82      1.59 o
  -3 -11   5      262.90      253.16      4.46 o
  -2 -11   5       13.70       14.52      1.03 o
  -1 -11   5      243.19      226.90      4.55 o
   0 -11   5      159.87      151.56      4.28 o
   1 -11   5       49.35       51.51      1.82 o
   2 -11   5      139.22      157.49      4.07 o
   3 -11   5       79.19       75.98      2.82 o
   4 -11   5       25.34       24.24      1.10 o
  -5 -10   5        0.01       -0.43      0.58 o
  -4 -10   5       41.73       43.45      2.27 o
  -3 -10   5      640.33      611.54      7.69 o
  -2 -10   5      340.09      342.19      6.58 o
  -1 -10   5      124.12      117.22      2.05 o
   0 -10   5        5.72        5.98      0.58 o
   1 -10   5      498.93      467.44      7.11 o
   2 -10   5        0.00        1.13      0.68 o
   3 -10   5      488.87      501.90     10.68 o
   4 -10   5       29.58       29.35      1.98 o
  -5  -9   5        7.05        5.22      0.94 o
  -4  -9   5        0.40       -0.09      0.55 o
  -3  -9   5      260.84      241.01      4.04 o
  -2  -9   5       61.29       67.94      1.48 o
  -1  -9   5       99.22       87.99      1.77 o
   0  -9   5      110.75      110.30      1.98 o
   1  -9   5      595.40      585.71      9.40 o
   2  -9   5        0.13       -0.54      0.54 o
   3  -9   5      148.70      133.83      3.43 o
   4  -9   5       15.45       18.38      1.54 o
  -6  -8   5        0.08        0.28      0.33 o
  -5  -8   5       25.93       26.69      1.96 o
  -4  -8   5        7.66        7.05      0.87 o
  -3  -8   5        4.30        4.86      0.60 o
  -2  -8   5      483.57      461.80      7.93 o
  -1  -8   5      477.64      468.95      4.51 o
   0  -8   5      305.44      294.43      4.44 o
   1  -8   5      290.17      281.89      3.72 o
   2  -8   5      281.11      276.04      4.52 o
   3  -8   5      160.70      155.51      3.90 o
   4  -8   5       84.29      107.17      3.77 o
   5  -8   5      107.82      100.88      3.22 o
  -6  -7   5       11.70        9.16      1.07 o
  -5  -7   5      138.75      143.89      4.54 o
  -4  -7   5      638.78      632.41     13.75 o
  -3  -7   5       48.37       47.78      1.43 o
  -2  -7   5      286.05      276.97      3.23 o
  -1  -7   5      136.12      142.01      2.08 o
   0  -7   5      211.15      237.01      3.99 o
   1  -7   5      315.59      291.37      3.84 o
   2  -7   5     1184.40     1108.50     15.55 o
   3  -7   5      143.61      140.52      3.54 o
   4  -7   5        0.41        0.35      0.89 o
   5  -7   5      111.77      113.12      6.40 o
  -6  -6   5        1.24        1.16      0.52 o
  -5  -6   5      254.36      253.02      6.16 o
  -4  -6   5      198.50      188.48      6.11 o
  -3  -6   5        4.20        6.30      0.57 o
  -2  -6   5      242.28      282.72      3.27 o
  -1  -6   5      611.99      703.47      7.17 o
   0  -6   5      649.90      807.78      8.59 o
   1  -6   5       38.81       59.27      1.58 o
   2  -6   5      169.12      141.90      2.77 o
   3  -6   5       19.20       20.31      1.29 o
   4  -6   5      167.21      160.67      4.32 o
   5  -6   5       33.37       36.94      2.36 o
  -6  -5   5       19.34       16.04      1.62 o
  -5  -5   5       30.04       29.44      1.58 o
  -4  -5   5      579.36      569.46     12.19 o
  -3  -5   5        1.28        2.39      0.42 o
  -2  -5   5       31.32       45.20      1.20 o
  -1  -5   5      136.24      162.25      2.10 o
   0  -5   5      406.20      459.99      4.75 o
   1  -5   5       81.46       92.16      1.83 o
   2  -5   5     1891.66     1873.54     32.87 o
   3  -5   5      223.50      202.29      5.31 o
   4  -5   5      247.64      264.89      9.00 o
   5  -5   5       36.28       29.20      2.88 o
  -6  -4   5      100.97       94.07      7.67 o
  -5  -4   5       38.50       41.95      1.75 o
  -4  -4   5      168.74      166.65      4.57 o
  -3  -4   5      166.27      163.96      2.84 o
  -2  -4   5       32.45       23.66      0.78 o
  -1  -4   5      561.87      580.79      4.42 o
   0  -4   5      681.60      741.37      7.80 o
   1  -4   5        4.92        6.38      0.51 o
   2  -4   5     2000.44     2012.44     28.49 o
   3  -4   5       31.51       35.03      1.40 o
   4  -4   5      205.78      184.77      5.51 o
   5  -4   5      230.61      240.22      5.17 o
  -6  -3   5       28.73       35.07      1.94 o
  -5  -3   5        7.38        7.58      0.90 o
  -4  -3   5       74.01       71.26      1.78 o
  -3  -3   5      181.75      182.91      2.95 o
  -2  -3   5      260.12      255.96      3.43 o
  -1  -3   5       20.57       44.40      0.87 o
   0  -3   5     3013.78     3022.72     12.35 o
   1  -3   5       80.64       79.85      1.34 o
   2  -3   5      184.78      209.07      2.47 o
   3  -3   5       12.42       11.91      0.94 o
   4  -3   5      265.87      240.75     12.05 o
   5  -3   5      152.20      170.53      5.25 o
   6  -3   5        0.60        1.25      0.76 o
  -6  -2   5       27.96       27.52      1.63 o
  -5  -2   5        8.37        8.75      0.94 o
  -4  -2   5       24.51       29.30      1.15 o
  -3  -2   5      414.25      401.81      6.82 o
  -2  -2   5      170.91      226.72      2.30 o
  -1  -2   5       93.61       95.42      1.14 o
   0  -2   5      770.26      774.79      9.57 o
   1  -2   5      422.14      438.82      4.41 o
   2  -2   5       13.93       16.96      0.71 o
   3  -2   5     3113.78     2927.88     49.42 o
   4  -2   5       13.17       18.26      0.98 o
   5  -2   5        3.11        1.95      0.88 o
   6  -2   5       58.54       52.22      3.41 o
  -6  -1   5       69.79       78.02      2.94 o
  -5  -1   5      112.62      118.62      3.17 o
  -4  -1   5      278.40      249.18      4.61 o
  -3  -1   5       39.69       36.29      1.12 o
  -2  -1   5     2510.82     2585.21     21.75 o
  -1  -1   5      780.64      845.61      7.29 o
   0  -1   5     8330.42     8096.01     75.42 o
   1  -1   5     2719.91     2753.09     12.45 o
   2  -1   5        7.34        5.93      0.41 o
   3  -1   5      601.97      630.27     10.36 o
   4  -1   5      141.40      135.51      4.69 o
   5  -1   5        0.15       -0.63      0.93 o
   6  -1   5        7.94        8.98      1.71 o
  -6   0   5       22.40       21.43      1.50 o
  -5   0   5       19.04       21.66      1.39 o
  -4   0   5      434.29      407.67      9.67 o
  -3   0   5       36.71       45.17      1.26 o
  -2   0   5     2086.53     2063.74     14.39 o
  -1   0   5     1509.12     1542.37     13.95 o
   0   0   5     4310.58     4448.49     31.60 o
   1   0   5       40.38       43.44      0.71 o
   2   0   5      954.32     1020.65     19.04 o
   3   0   5      337.84      384.12      4.17 o
   4   0   5       12.53       11.01      0.95 o
   5   0   5      168.39      189.02      5.23 o
   6   0   5        2.12        3.97      1.44 o
  -6   1   5       61.59       68.75      3.65 o
  -5   1   5      151.35      138.79      6.04 o
  -4   1   5      530.71      492.42      5.16 o
  -3   1   5      387.71      354.16      4.70 o
  -2   1   5       32.35       25.45      0.68 o
  -1   1   5       72.02       81.02      0.99 o
   0   1   5      151.00      108.31      1.17 o
   1   1   5     1037.40     1034.44      7.57 o
   2   1   5      924.64      876.55     10.94 o
   3   1   5      341.74      350.15      4.16 o
   4   1   5       70.40       72.47      2.36 o
   5   1   5      254.72      303.34      6.72 o
   6   1   5       20.43       13.43      2.17 o
  -6   2   5       14.40       13.96      1.66 o
  -5   2   5       37.24       40.74      2.11 o
  -4   2   5       39.23       41.20      1.70 o
  -3   2   5      389.95      386.94      4.63 o
  -2   2   5      662.21      723.70      5.85 o
  -1   2   5       19.97       42.14      0.65 o
   0   2   5      268.96      243.21      2.69 o
   1   2   5      656.38      647.50     10.78 o
   2   2   5      785.76      829.01      6.46 o
   3   2   5        1.89        2.00      0.54 o
   4   2   5      107.30       82.91      2.32 o
   5   2   5        3.26        1.08      0.85 o
   6   2   5       14.20       16.36      2.45 o
  -6   3   5        0.11       -0.21      0.40 o
  -5   3   5       11.28        8.58      1.23 o
  -4   3   5      126.99      119.36      2.83 o
  -3   3   5      773.08      789.17      7.87 o
  -2   3   5        1.52        3.33      0.35 o
  -1   3   5     2358.14     2401.87      9.92 o
   0   3   5     1969.19     2132.61     19.62 o
   1   3   5     4782.74     5090.26     57.76 o
   2   3   5     1412.22     1254.69     20.43 o
   3   3   5      155.21      124.99      2.95 o
   4   3   5        5.85        4.15      0.66 o
   5   3   5       30.11       24.50      1.94 o
   6   3   5       11.00       10.41      2.07 o
  -6   4   5        8.55       14.35      1.09 o
  -5   4   5       48.86       51.17      2.57 o
  -4   4   5      401.31      395.14     10.54 o
  -3   4   5       94.89       81.17      1.80 o
  -2   4   5     1233.43     1268.73     10.26 o
  -1   4   5     2644.09     2646.59     11.84 o
   0   4   5     4176.54     4069.36     22.05 o
   1   4   5     6386.37     6537.48     37.28 o
   2   4   5      169.75      166.07      2.79 o
   3   4   5      108.04      110.80      2.51 o
   4   4   5        0.51        0.54      0.43 o
   5   4   5       29.99       25.94      1.95 o
   6   4   5        1.60        1.72      0.86 o
  -6   5   5        1.42        2.51      0.85 o
  -5   5   5        1.75        1.23      0.53 o
  -4   5   5        1.16        2.39      0.54 o
  -3   5   5      728.18      673.80      6.99 o
  -2   5   5        4.87        4.45      0.46 o
  -1   5   5        0.40        0.82      0.22 o
   0   5   5        4.49        3.51      0.32 o
   1   5   5     1143.21     1176.42     11.28 o
   2   5   5      153.96      154.12      3.31 o
   3   5   5      430.12      468.56      4.96 o
   4   5   5       90.71       67.71      2.11 o
   5   5   5       20.54       16.40      1.61 o
   6   5   5      100.84      103.53      4.22 o
  -6   6   5        8.34        8.15      1.23 o
  -5   6   5        5.01        5.34      0.73 o
  -4   6   5        7.06        4.36      0.67 o
  -3   6   5       20.46       19.50      0.88 o
  -2   6   5        8.01       13.24      0.74 o
  -1   6   5     1297.08     1381.55      8.11 o
   0   6   5      872.89      733.63      5.20 o
   1   6   5       26.55       44.82      1.09 o
   2   6   5      308.96      310.94      3.31 o
   3   6   5      143.40      125.17      2.65 o
   4   6   5        1.29        8.21      0.72 o
   5   6   5       36.95       39.29      2.36 o
   6   6   5      148.55      165.37      5.27 o
  -5   7   5        0.89       -0.20      0.45 o
  -4   7   5      205.51      182.38      3.64 o
  -3   7   5       90.18       77.26      2.08 o
  -2   7   5       43.91       32.81      1.36 o
  -1   7   5        0.36        1.02      0.31 o
   0   7   5      312.85      394.51      5.24 o
   1   7   5      705.65      744.26      5.95 o
   2   7   5       39.42       41.64      1.25 o
   3   7   5      387.42      391.76      5.77 o
   4   7   5      109.18       84.98      2.27 o
   5   7   5       14.59       10.65      1.29 o
   6   7   5       11.06       14.28      1.59 o
  -5   8   5       16.21       15.72      1.50 o
  -4   8   5       92.48       96.72      2.97 o
  -3   8   5      289.76      263.64      4.69 o
  -2   8   5       35.74       31.95      1.42 o
  -1   8   5        1.04        3.86      0.44 o
   0   8   5       62.61       72.54      1.38 o
   1   8   5       65.11       92.05      2.05 o
   2   8   5      353.42      346.43      7.43 o
   3   8   5       10.49        9.11      0.93 o
   4   8   5      155.84      145.27      3.56 o
   5   8   5        3.72        2.08      0.74 o
   6   8   5       61.19       78.25      5.20 o
  -5   9   5        0.79        1.24      0.74 o
  -4   9   5        8.21        3.92      0.80 o
  -3   9   5      167.46      164.23      3.73 o
  -2   9   5        3.70        1.90      0.40 o
  -1   9   5       34.96       31.06      1.18 o
   0   9   5       30.48       37.10      1.20 o
   1   9   5      426.26      485.09      5.30 o
   2   9   5        5.91        4.48      0.60 o
   3   9   5        5.97        6.94      0.61 o
   4   9   5     1301.59     1284.78     27.08 o
   5   9   5       73.09       85.56      6.55 o
   6   9   5      174.59      176.86      7.59 o
  -5  10   5        5.49        4.01      0.72 o
  -4  10   5      147.03      144.14      3.64 o
  -3  10   5       40.14       41.71      1.80 o
  -2  10   5      550.97      574.37      8.24 o
  -1  10   5       74.19       64.53      1.70 o
   0  10   5       34.87       28.40      1.06 o
   1  10   5       38.96       39.14      1.54 o
   2  10   5      251.10      239.11      4.63 o
   3  10   5      190.80      185.03      3.47 o
   4  10   5      334.93      295.51      5.86 o
   5  10   5        0.07       -1.12      1.77 o
   6  10   5        7.22       12.69      2.00 o
  -4  11   5       53.74       51.38      2.34 o
  -3  11   5       42.65       44.35      1.81 o
  -2  11   5      436.21      399.71     15.58 o
  -1  11   5      245.48      227.42      2.98 o
   0  11   5       71.24       67.15      1.75 o
   1  11   5       22.31       23.03      1.12 o
   2  11   5       86.19       84.25      2.08 o
   3  11   5      376.74      347.24      7.52 o
   4  11   5       23.39       20.15      1.61 o
   5  11   5       13.15       13.71      2.82 o
   6  11   5       19.77       22.68      2.44 o
  -4  12   5        3.63        5.37      0.76 o
  -3  12   5      169.20      193.38      3.85 o
  -2  12   5      169.08      164.99      3.93 o
  -1  12   5       41.29       39.73      1.42 o
   0  12   5      140.94      131.01      3.10 o
   1  12   5       45.81       46.27      1.32 o
   2  12   5      233.31      224.24      3.56 o
   3  12   5      200.48      187.59      5.74 o
   4  12   5        6.69        4.73      0.89 o
   5  12   5        0.05       -1.65      1.65 o
  -4  13   5       66.23       82.03      3.02 o
  -3  13   5       16.72       16.04      1.26 o
  -2  13   5       80.74       76.03      2.85 o
  -1  13   5       20.27       17.23      1.30 o
   0  13   5     1333.09     1160.60     33.74 o
   1  13   5       64.23       58.31      1.63 o
   2  13   5       15.31       12.80      0.91 o
   3  13   5       12.63       13.81      1.67 o
   4  13   5       34.01       34.26      1.94 o
   5  13   5        3.10        4.70      1.59 o
  -3  14   5        3.86        3.48      0.62 o
  -2  14   5      128.41      123.37      4.06 o
  -1  14   5       25.10       28.42      1.38 o
   0  14   5       32.44       25.03      1.37 o
   1  14   5       21.38       22.61      1.69 o
   2  14   5      195.76      188.86      8.28 o
   3  14   5       10.49       10.32      1.41 o
   4  14   5        0.17       -0.49      0.57 o
   5  14   5        0.61       -0.71      0.89 o
  -3  15   5        2.98        4.41      0.66 o
  -2  15   5       17.35       23.47      1.74 o
  -1  15   5       87.80       88.89      3.29 o
   0  15   5       80.04       81.44      2.66 o
   1  15   5       29.69       32.27      2.01 o
   2  15   5       13.86       13.30      1.32 o
   3  15   5        2.78        2.18      0.76 o
   4  15   5        4.49        2.10      0.64 o
   5  15   5       29.70       31.58      2.67 o
  -2  16   5      108.24      118.53      3.31 o
  -1  16   5       24.55       22.39      1.69 o
   0  16   5      109.84      127.18      3.52 o
   1  16   5      131.06      136.61      3.88 o
   2  16   5       28.22       24.57      2.04 o
   3  16   5        0.36       -0.65      0.65 o
   4  16   5       84.40       83.26      6.50 o
  -2  17   5       93.73      100.74      3.38 o
  -1  17   5       48.20       41.26      3.38 o
   0  17   5       25.63       28.34      1.54 o
   1  17   5       11.37       13.18      1.20 o
   2  17   5        5.60        6.22      0.88 o
   3  17   5       58.53       65.38      2.59 o
   4  17   5       18.77       17.89      3.49 o
  -1  18   5      100.08      110.68      5.06 o
   0  18   5        0.23        1.07      0.69 o
   1  18   5        4.90        5.09      0.85 o
   2  18   5        0.14       -0.47      0.54 o
   3  18   5        4.56        2.86      0.71 o
   0  19   5        0.54        0.08      0.52 o
   1  19   5        5.92        5.47      0.81 o
   2  19   5       47.43       47.77      2.14 o
  -2 -16   6        1.20        0.09      0.36 o
  -1 -16   6        2.59        1.12      0.40 o
   0 -16   6       19.56       17.95      1.12 o
  -3 -15   6        3.18        1.79      0.53 o
  -2 -15   6        2.39        1.85      0.50 o
  -1 -15   6       21.01       17.90      1.24 o
   0 -15   6       52.70       47.91      1.86 o
   1 -15   6        3.31        3.05      0.59 o
  -4 -14   6       13.69        9.20      1.11 o
  -3 -14   6       31.32       36.66      1.64 o
  -2 -14   6       10.44        7.83      0.95 o
  -1 -14   6       18.27       18.49      1.42 o
   0 -14   6       50.43       54.55      2.25 o
   1 -14   6        9.99        9.16      0.71 o
   2 -14   6        2.19        3.62      0.55 o
  -4 -13   6        1.19        1.27      0.59 o
  -3 -13   6       28.65       31.13      1.54 o
  -2 -13   6        0.15        0.47      0.56 o
  -1 -13   6        0.11        0.43      0.78 o
   0 -13   6        1.92        0.56      0.57 o
   1 -13   6      261.43      260.57      4.12 o
   2 -13   6       26.70       25.44      1.27 o
   3 -13   6        0.50        0.18      0.31 o
  -4 -12   6        2.28        0.99      0.45 o
  -3 -12   6        4.82        3.25      0.69 o
  -2 -12   6      206.20      216.77      4.86 o
  -1 -12   6       55.07       57.92      2.31 o
   0 -12   6       71.52       79.82      2.42 o
   1 -12   6       10.92        7.79      0.78 o
   2 -12   6       19.95       22.06      1.45 o
   3 -12   6       14.69       13.43      0.87 o
  -5 -11   6        6.67        6.14      0.74 o
  -4 -11   6        0.97       -0.11      0.45 o
  -3 -11   6       11.46       13.32      0.96 o
  -2 -11   6        0.02       -0.16      0.44 o
  -1 -11   6      324.84      327.73      5.56 o
   0 -11   6       66.17       72.03      2.34 o
   1 -11   6      322.51      318.44     11.01 o
   2 -11   6       37.18       39.07      1.80 o
   3 -11   6       18.35       15.69      1.05 o
   4 -11   6        5.35        5.18      0.60 o
  -5 -10   6        0.42        0.25      0.53 o
  -4 -10   6       84.33       72.96      2.51 o
  -3 -10   6      122.27      127.19      2.96 o
  -2 -10   6        5.72        4.94      0.61 o
  -1 -10   6      576.22      541.52      9.03 o
   0 -10   6        0.22       -0.18      0.41 o
   1 -10   6        1.58        0.74      0.45 o
   2 -10   6        3.79        1.59      0.70 o
   3 -10   6       13.44       18.72      1.33 o
   4 -10   6        7.88        9.02      0.78 o
  -5  -9   6        0.25        1.60      0.68 o
  -4  -9   6      135.59      127.39      3.08 o
  -3  -9   6      222.25      224.25      4.33 o
  -2  -9   6       71.38       67.06      1.50 o
  -1  -9   6        2.48        2.67      0.41 o
   0  -9   6      231.52      229.00      3.29 o
   1  -9   6       29.99       34.76      1.50 o
   2  -9   6      139.65      142.30      3.62 o
   3  -9   6        9.08       11.65      1.10 o
   4  -9   6       31.21       32.65      2.22 o
  -6  -8   6       15.41       14.10      1.59 o
  -5  -8   6       16.55       15.82      1.70 o
  -4  -8   6       19.19       18.34      1.29 o
  -3  -8   6        8.84        9.19      0.81 o
  -2  -8   6       44.25       43.81      1.18 o
  -1  -8   6      237.17      241.78      3.86 o
   0  -8   6     1238.36     1234.76     15.20 o
   1  -8   6       61.28       55.75      1.31 o
   2  -8   6       45.97       40.29      1.56 o
   3  -8   6      159.54      151.69      3.68 o
   4  -8   6       60.53       60.83      3.22 o
   5  -8   6       87.96       98.22      3.06 o
  -6  -7   6        0.06        0.48      0.38 o
  -5  -7   6       12.12        8.84      1.15 o
  -4  -7   6       50.44       43.13      1.90 o
  -3  -7   6      690.58      666.43     10.36 o
  -2  -7   6       50.48       47.56      1.16 o
  -1  -7   6      152.61      170.71      2.56 o
   0  -7   6       31.25       32.45      1.12 o
   1  -7   6        0.65        0.59      0.42 o
   2  -7   6       67.52       76.92      2.05 o
   3  -7   6      213.72      208.39      4.92 o
   4  -7   6       41.34       45.19      2.53 o
   5  -7   6        1.59        1.25      0.59 o
  -6  -6   6      117.96       95.38      4.83 o
  -5  -6   6       17.20       18.58      1.70 o
  -4  -6   6        4.94        6.38      0.93 o
  -3  -6   6      121.43      113.35      2.36 o
  -2  -6   6       21.20       25.98      1.03 o
  -1  -6   6      258.27      326.07      3.21 o
   0  -6   6      662.68      672.14      7.13 o
   1  -6   6       36.88       47.57      1.48 o
   2  -6   6       30.47       30.35      1.19 o
   3  -6   6       24.14       20.14      1.29 o
   4  -6   6       20.86       21.97      1.64 o
   5  -6   6        1.34        0.70      0.57 o
  -6  -5   6        1.29        2.61      0.61 o
  -5  -5   6        4.76        4.80      0.79 o
  -4  -5   6       19.03       16.13      1.01 o
  -3  -5   6       31.36       32.86      1.11 o
  -2  -5   6     2159.42     2199.47     18.55 o
  -1  -5   6     1535.26     1722.95     17.25 o
   0  -5   6      612.37      654.96      6.62 o
   1  -5   6      405.81      438.55      4.37 o
   2  -5   6      316.66      292.95      3.94 o
   3  -5   6      652.62      575.34     19.49 o
   4  -5   6      205.69      194.82      4.81 o
   5  -5   6        1.60        1.28      0.73 o
  -6  -4   6       35.81       33.42      1.67 o
  -5  -4   6        7.72        8.71      0.85 o
  -4  -4   6      110.26      106.80      2.69 o
  -3  -4   6        0.32        0.27      0.31 o
  -2  -4   6     2661.60     3068.23     25.71 o
  -1  -4   6      924.58      930.74      6.15 o
   0  -4   6       80.29       93.82      1.41 o
   1  -4   6     3485.08     3656.62     45.19 o
   2  -4   6        1.49        1.32      0.34 o
   3  -4   6      886.58      805.50     18.93 o
   4  -4   6        8.91        9.01      1.22 o
   5  -4   6       64.54       64.53      3.29 o
  -6  -3   6        0.04       -0.48      0.48 o
  -5  -3   6        4.98        2.64      0.62 o
  -4  -3   6        5.41        7.19      0.60 o
  -3  -3   6      106.98      125.92      2.48 o
  -2  -3   6       41.67       35.41      0.92 o
  -1  -3   6      386.54      456.47      3.26 o
   0  -3   6       27.13       37.97      0.85 o
   1  -3   6     1137.14     1193.26     11.81 o
   2  -3   6      266.61      288.94      3.32 o
   3  -3   6       18.03       15.17      0.87 o
   4  -3   6      443.43      427.19      7.70 o
   5  -3   6      227.80      214.89      6.72 o
  -6  -2   6       47.98       44.85      1.77 o
  -5  -2   6      135.99      138.94      4.23 o
  -4  -2   6       20.62       20.45      0.97 o
  -3  -2   6        0.48        1.43      0.39 o
  -2  -2   6       90.96       89.64      1.26 o
  -1  -2   6     1506.06     1618.48     12.96 o
   0  -2   6      952.83      988.66      5.63 o
   1  -2   6       59.74       70.47      1.74 o
   2  -2   6     1637.22     1673.88     10.89 o
   3  -2   6      588.67      524.60     13.52 o
   4  -2   6      223.34      247.11      4.97 o
   5  -2   6      199.57      218.84      5.22 o
   6  -2   6        3.46        1.36      0.81 o
  -6  -1   6      135.49      137.52      4.69 o
  -5  -1   6       24.44       27.18      1.56 o
  -4  -1   6      243.67      245.78      6.08 o
  -3  -1   6       65.51       69.67      1.59 o
  -2  -1   6       22.65       21.49      0.62 o
  -1  -1   6       35.90       30.77      0.58 o
   0  -1   6     1295.54     1185.23      7.71 o
   1  -1   6       84.73       82.46      1.37 o
   2  -1   6      788.42      806.58      7.27 o
   3  -1   6       82.28       72.33      1.87 o
   4  -1   6       14.76       15.79      1.06 o
   5  -1   6       14.00       15.54      1.47 o
   6  -1   6       94.74       93.16      4.71 o
  -6   0   6       69.19       79.61      2.72 o
  -5   0   6       19.42       17.10      1.25 o
  -4   0   6      121.60      109.84      2.79 o
  -3   0   6     1320.38     1431.28     12.57 o
  -2   0   6      644.54      764.09      6.36 o
  -1   0   6      195.62      167.09      1.93 o
   0   0   6        6.82        5.59      0.32 o
   1   0   6       72.01       63.45      0.79 o
   2   0   6       62.46       54.32      1.16 o
   3   0   6      454.67      408.72      6.69 o
   4   0   6        8.43        3.42      0.88 o
   5   0   6        0.26        1.19      0.91 o
   6   0   6        4.50        8.34      1.66 o
  -6   1   6       11.78       17.21      1.28 o
  -5   1   6       38.03       42.80      2.17 o
  -4   1   6        0.86        1.62      0.43 o
  -3   1   6      353.26      364.62      4.32 o
  -2   1   6      503.23      533.80      3.86 o
  -1   1   6      168.33      208.01      2.02 o
   0   1   6      680.40      669.95      3.93 o
   1   1   6     1803.26     1709.60     21.27 o
   2   1   6       78.43       70.35      1.22 o
   3   1   6       30.11       31.29      1.26 o
   4   1   6        6.03        2.73      0.62 o
   5   1   6       68.26       72.60      3.28 o
   6   1   6        4.19        4.02      1.36 o
  -6   2   6       18.04       17.58      1.26 o
  -5   2   6      100.76      117.66      3.49 o
  -4   2   6      468.87      436.98      7.67 o
  -3   2   6       25.39       16.26      0.99 o
  -2   2   6      265.43      260.10      2.96 o
  -1   2   6        2.14        2.47      0.20 o
   0   2   6      252.65      253.96      2.36 o
   1   2   6        1.83        4.04      0.29 o
   2   2   6       64.91       70.77      1.61 o
   3   2   6      416.29      379.91      8.30 o
   4   2   6      132.72      144.00      3.66 o
   5   2   6       18.09       18.56      1.75 o
   6   2   6        6.51        7.36      1.76 o
  -6   3   6        2.24        2.81      0.60 o
  -5   3   6        7.19        8.64      1.22 o
  -4   3   6        0.06        0.83      0.49 o
  -3   3   6      262.65      251.89      4.31 o
  -2   3   6      428.08      349.24      3.02 o
  -1   3   6      711.62      710.58      3.75 o
   0   3   6      794.19      928.59      9.98 o
   1   3   6     1526.72     1606.40     17.69 o
   2   3   6      464.02      513.51      6.57 o
   3   3   6       40.89       21.24      1.02 o
   4   3   6       55.74       53.34      1.90 o
   5   3   6      110.11      120.73      4.21 o
   6   3   6       40.61       54.19      4.57 o
  -6   4   6        2.34        3.00      0.47 o
  -5   4   6      278.95      272.69      5.94 o
  -4   4   6      119.42      107.79      4.64 o
  -3   4   6       13.99       15.43      0.83 o
  -2   4   6      172.90      146.65      2.07 o
  -1   4   6      106.73      124.20      1.37 o
   0   4   6        3.05        4.73      0.22 o
   1   4   6      118.47      132.67      1.49 o
   2   4   6      484.89      530.96      5.20 o
   3   4   6      587.74      562.45      9.86 o
   4   4   6       12.59       18.17      1.05 o
   5   4   6       82.09       69.79      3.21 o
   6   4   6       29.40       32.37      2.39 o
  -6   5   6        9.86        9.13      0.96 o
  -5   5   6        9.77        9.73      0.99 o
  -4   5   6      208.68      196.92      4.72 o
  -3   5   6       10.42       11.19      0.63 o
  -2   5   6      322.69      376.10      3.58 o
  -1   5   6       93.13       82.84      1.36 o
   0   5   6     1550.72     1772.85     13.17 o
   1   5   6     6235.53     6556.24     55.20 o
   2   5   6     1714.04     1718.00     12.67 o
   3   5   6      380.36      403.32      4.63 o
   4   5   6        2.01        2.44      0.49 o
   5   5   6       43.38       36.48      3.71 o
   6   5   6        8.77        7.57      1.27 o
  -5   6   6       32.34       34.90      1.75 o
  -4   6   6      120.35      116.96      4.36 o
  -3   6   6       17.96       20.61      0.92 o
  -2   6   6      370.47      376.17      5.16 o
  -1   6   6      308.25      326.26      3.81 o
   0   6   6      439.22      494.65      6.48 o
   1   6   6     4106.30     4201.41     25.68 o
   2   6   6      494.60      496.94      3.79 o
   3   6   6        8.44        3.98      0.90 o
   4   6   6        0.13        0.35      0.50 o
   5   6   6      141.00      174.34      6.25 o
   6   6   6       52.54       63.26      3.25 o
  -5   7   6        0.02        0.28      0.39 o
  -4   7   6       28.84       24.82      1.25 o
  -3   7   6       43.98       42.14      1.35 o
  -2   7   6      380.56      389.64      4.84 o
  -1   7   6      739.11      678.90      7.99 o
   0   7   6      179.13      200.82      4.08 o
   1   7   6     1580.27     1599.33     13.97 o
   2   7   6        1.52        1.87      0.34 o
   3   7   6      327.86      359.41      7.63 o
   4   7   6       90.79       69.07      2.17 o
   5   7   6      110.09      121.98      5.19 o
   6   7   6       15.59       16.13      2.58 o
  -5   8   6       11.41        8.26      0.94 o
  -4   8   6        6.33        7.26      0.80 o
  -3   8   6      356.07      299.32      4.90 o
  -2   8   6       55.45       59.30      1.95 o
  -1   8   6        0.81        0.39      0.35 o
   0   8   6      964.37     1017.75      7.02 o
   1   8   6     1150.02     1237.29     10.35 o
   2   8   6     1612.26     1629.13     11.43 o
   3   8   6       29.75       31.31      1.34 o
   4   8   6       52.58       61.21      1.81 o
   5   8   6      104.26      102.96      4.66 o
   6   8   6        5.61        8.49      1.53 o
  -5   9   6       29.89       27.84      1.79 o
  -4   9   6       21.41       20.12      1.48 o
  -3   9   6      103.46      101.94      2.77 o
  -2   9   6        5.70        4.76      0.47 o
  -1   9   6      270.95      236.72      3.27 o
   0   9   6      879.37      818.16      8.76 o
   1   9   6        0.26        0.65      0.36 o
   2   9   6     1108.62     1086.65     15.56 o
   3   9   6      129.76      124.10      4.55 o
   4   9   6        0.12        1.22      0.62 o
   5   9   6       23.25       20.29      3.29 o
   6   9   6       70.00       74.90      4.92 o
  -5  10   6       36.90       32.04      1.72 o
  -4  10   6       57.69       55.41      2.24 o
  -3  10   6      142.41      138.30      3.24 o
  -2  10   6      415.59      409.39      7.49 o
  -1  10   6        1.76        1.77      0.35 o
   0  10   6        4.62        1.62      0.35 o
   1  10   6      368.36      389.98      6.71 o
   2  10   6        0.89        1.07      0.49 o
   3  10   6      248.80      252.71      4.05 o
   4  10   6       48.04       48.67      2.84 o
   5  10   6       32.69       27.68      3.69 o
   6  10   6        1.84       -0.45      1.02 o
  -4  11   6       55.28       62.36      2.24 o
  -3  11   6       17.28       17.28      1.18 o
  -2  11   6      383.78      371.30     11.22 o
  -1  11   6      523.23      491.49      8.62 o
   0  11   6      346.41      317.69      4.27 o
   1  11   6      428.46      411.49      4.75 o
   2  11   6        7.90        6.98      0.64 o
   3  11   6      117.29      105.68      2.69 o
   4  11   6        8.46        7.68      1.03 o
   5  11   6       48.62       51.32      4.83 o
   6  11   6        1.35       -0.47      0.80 o
  -4  12   6       41.71       47.05      2.01 o
  -3  12   6      188.71      189.14      4.24 o
  -2  12   6      556.91      528.73      7.28 o
  -1  12   6       36.99       29.61      1.10 o
   0  12   6      107.73      100.80      2.01 o
   1  12   6        2.21        1.07      0.45 o
   2  12   6      245.40      228.60      3.61 o
   3  12   6       62.10       55.43      3.11 o
   4  12   6       87.46       89.86      3.75 o
   5  12   6       18.72       16.75      2.80 o
  -4  13   6      200.62      253.00      5.42 o
  -3  13   6       53.05       40.21      1.74 o
  -2  13   6       19.35       19.64      1.37 o
  -1  13   6      277.83      273.77      5.06 o
   0  13   6       74.22       69.43      1.74 o
   1  13   6      171.34      159.33      3.80 o
   2  13   6      389.10      364.51      9.21 o
   3  13   6       16.01       12.34      1.60 o
   4  13   6       21.74       17.66      1.44 o
   5  13   6       18.25       14.43      2.38 o
  -3  14   6       48.84       53.40      2.08 o
  -2  14   6       17.79       14.08      1.27 o
  -1  14   6       58.44       66.88      2.25 o
   0  14   6        0.54        0.51      0.67 o
   1  14   6       11.18       11.14      1.12 o
   2  14   6      108.66      105.84      4.49 o
   3  14   6       27.08       26.61      2.15 o
   4  14   6       83.60       89.08      2.95 o
   5  14   6       17.86       17.73      2.41 o
  -3  15   6        1.24        1.30      0.59 o
  -2  15   6        4.70        5.78      0.97 o
  -1  15   6        6.75        7.83      1.00 o
   0  15   6       12.16       12.19      0.91 o
   1  15   6       39.91       39.16      2.16 o
   2  15   6      194.07      202.37      7.30 o
   3  15   6       37.38       40.17      2.14 o
   4  15   6       23.97       20.14      1.33 o
   5  15   6       21.41       18.47      2.10 o
  -2  16   6        2.17        4.69      0.75 o
  -1  16   6      134.84      139.67      3.52 o
   0  16   6      141.54      147.92      3.86 o
   1  16   6        0.71        0.11      0.62 o
   2  16   6        0.08       -0.72      0.72 o
   3  16   6        1.25       -0.14      0.56 o
   4  16   6       16.88       16.79      1.45 o
  -2  17   6        5.49        5.85      0.58 o
  -1  17   6       80.92       82.67      3.77 o
   0  17   6      141.60      151.30      4.20 o
   1  17   6       12.65       12.09      1.16 o
   2  17   6       38.22       35.63      1.81 o
   3  17   6        0.69        0.72      0.52 o
   4  17   6       26.97       24.63      2.72 o
  -1  18   6       29.49       32.19      2.80 o
   0  18   6       23.16       22.41      1.82 o
   1  18   6       12.94       13.43      1.22 o
   2  18   6        0.38       -0.65      0.68 o
   3  18   6        2.71        2.98      0.75 o
   0  19   6       16.45       16.93      1.92 o
   1  19   6        0.67        1.01      0.40 o
   2  19   6        3.09        1.99      0.62 o
  -1 -16   7       17.49       17.90      1.81 o
  -2 -15   7       56.38       57.25      1.90 o
  -1 -15   7        3.61        1.54      0.46 o
   0 -15   7        3.99        4.02      0.62 o
   1 -15   7       54.24       65.15      2.91 o
  -3 -14   7        2.13        1.25      0.42 o
  -2 -14   7        2.02        1.66      0.57 o
  -1 -14   7       51.19       48.11      2.09 o
   0 -14   7        3.71        3.94      0.73 o
   1 -14   7       19.26       18.69      1.17 o
   2 -14   7      141.56      144.97      5.34 o
  -4 -13   7       26.96       29.43      1.82 o
  -3 -13   7       11.35       12.72      1.08 o
  -2 -13   7        0.27       -0.57      0.57 o
  -1 -13   7       78.01       80.90      2.92 o
   0 -13   7      120.31      149.30      3.88 o
   1 -13   7       26.99       25.60      1.24 o
   2 -13   7       97.55      118.82      2.97 o
  -4 -12   7        1.28        0.91      0.36 o
  -3 -12   7       39.86       38.16      1.99 o
  -2 -12   7        6.91        6.19      0.78 o
  -1 -12   7       49.90       49.28      2.11 o
   0 -12   7       19.15       19.44      1.21 o
   1 -12   7        0.00        0.28      0.49 o
   2 -12   7        2.02        1.26      0.51 o
   3 -12   7       27.43       24.60      1.38 o
  -5 -11   7        6.90        8.05      0.81 o
  -4 -11   7       22.00       19.78      1.09 o
  -3 -11   7      121.74      126.39      3.04 o
  -2 -11   7       12.32        8.63      0.83 o
  -1 -11   7       21.78       17.29      1.31 o
   0 -11   7       50.73       48.51      1.97 o
   1 -11   7      230.40      240.74      5.71 o
   2 -11   7        0.54        0.92      0.59 o
   3 -11   7      114.52      114.79      3.24 o
  -5 -10   7       14.32       16.80      1.20 o
  -4 -10   7        6.07        5.79      0.70 o
  -3 -10   7        5.90        5.64      0.64 o
  -2 -10   7      179.47      178.09      3.50 o
  -1 -10   7      107.45       93.29      2.72 o
   0 -10   7      222.61      211.02      6.71 o
   1 -10   7      368.91      356.62      9.10 o
   2 -10   7        4.25        3.94      0.66 o
   3 -10   7        0.30        0.84      0.78 o
   4 -10   7       29.19       27.09      1.42 o
  -5  -9   7       52.52       52.13      2.25 o
  -4  -9   7       24.11       24.30      1.35 o
  -3  -9   7        5.79        4.95      0.77 o
  -2  -9   7      195.28      180.71      4.53 o
  -1  -9   7       59.56       59.23      1.53 o
   0  -9   7       28.22       26.65      1.05 o
   1  -9   7       16.04       13.52      0.68 o
   2  -9   7        6.40        9.55      0.95 o
   3  -9   7       57.88       60.56      2.17 o
   4  -9   7       31.41       33.74      1.94 o
  -5  -8   7       72.39       84.35      3.07 o
  -4  -8   7      102.75      111.12      2.71 o
  -3  -8   7      329.35      335.86      5.32 o
  -2  -8   7      182.21      162.46      2.32 o
  -1  -8   7      360.67      359.79      3.48 o
   0  -8   7       29.47       19.01      0.85 o
   1  -8   7       57.70       44.41      1.25 o
   2  -8   7       19.83       18.38      1.09 o
   3  -8   7       21.83       23.37      1.69 o
   4  -8   7        5.06        4.09      0.86 o
  -6  -7   7       26.36       24.73      2.09 o
  -5  -7   7       18.31       12.53      1.37 o
  -4  -7   7       42.01       40.84      1.69 o
  -3  -7   7        0.17        1.16      0.45 o
  -2  -7   7      266.08      262.36      3.53 o
  -1  -7   7      531.84      526.14      4.86 o
   0  -7   7        9.69        8.92      0.65 o
   1  -7   7      219.87      208.64      3.47 o
   2  -7   7      181.64      174.48      3.15 o
   3  -7   7       14.44       10.28      1.20 o
   4  -7   7       38.92       52.54      3.07 o
   5  -7   7        2.00        1.34      0.57 o
  -6  -6   7        1.72        1.74      0.43 o
  -5  -6   7       13.57       13.83      1.45 o
  -4  -6   7      328.13      312.49      6.78 o
  -3  -6   7       60.38       52.39      1.57 o
  -2  -6   7      121.90      117.84      2.24 o
  -1  -6   7      138.32      160.15      2.28 o
   0  -6   7       38.60       36.19      1.16 o
   1  -6   7      282.46      258.91      3.64 o
   2  -6   7      179.54      159.37      2.60 o
   3  -6   7       14.78       12.44      1.29 o
   4  -6   7       82.03       79.04      3.94 o
   5  -6   7        1.32        0.22      0.53 o
  -6  -5   7        6.82        6.62      1.03 o
  -5  -5   7       30.84       30.96      2.09 o
  -4  -5   7      151.57      155.19      4.07 o
  -3  -5   7       35.28       34.52      1.23 o
  -2  -5   7       93.51       73.09      1.65 o
  -1  -5   7     1101.67     1127.79     12.75 o
   0  -5   7        6.80       19.94      0.76 o
   1  -5   7      188.10      170.21      2.75 o
   2  -5   7      232.11      225.21      3.17 o
   3  -5   7       56.52       50.36      2.36 o
   4  -5   7      274.63      273.80      7.61 o
   5  -5   7       43.73       49.93      2.70 o
  -6  -4   7       53.51       45.86      1.71 o
  -5  -4   7        0.91        1.01      0.85 o
  -4  -4   7        3.26        3.03      0.60 o
  -3  -4   7        2.11        1.28      0.35 o
  -2  -4   7        1.09        2.99      0.39 o
  -1  -4   7       35.00       40.99      1.07 o
   0  -4   7      181.78      194.02      2.20 o
   1  -4   7       23.21       26.42      1.02 o
   2  -4   7     1218.42     1072.57     12.32 o
   3  -4   7      217.31      209.88      7.97 o
   4  -4   7      114.24       98.82      3.79 o
   5  -4   7        0.56       -0.06      0.79 o
  -6  -3   7        1.57        1.39      0.37 o
  -5  -3   7        0.68        0.61      0.56 o
  -4  -3   7       32.97       30.48      1.23 o
  -3  -3   7       76.13       74.58      1.95 o
  -2  -3   7       32.76       26.12      0.84 o
  -1  -3   7     1487.93     1636.96      8.44 o
   0  -3   7     5600.34     6000.64     47.54 o
   1  -3   7      821.00      802.17      6.34 o
   2  -3   7        2.89        2.74      0.37 o
   3  -3   7        3.92        5.10      0.61 o
   4  -3   7      141.66      142.24      4.73 o
   5  -3   7        0.49        0.54      0.54 o
  -6  -2   7       31.86       36.62      2.29 o
  -5  -2   7       40.10       36.93      1.74 o
  -4  -2   7      305.26      300.77      4.43 o
  -3  -2   7      439.91      429.15      4.97 o
  -2  -2   7        1.93        3.04      0.31 o
  -1  -2   7      217.24      251.67      2.08 o
   0  -2   7     1141.23     1307.27     11.74 o
   1  -2   7       44.51       66.06      1.40 o
   2  -2   7      121.57      132.94      2.07 o
   3  -2   7       12.98       14.42      0.93 o
   4  -2   7      959.14      983.93     12.27 o
   5  -2   7        2.35        1.58      0.66 o
   6  -2   7        0.59       -0.53      0.68 o
  -6  -1   7      106.23      110.86      3.80 o
  -5  -1   7       18.75       16.07      1.21 o
  -4  -1   7       10.37        9.45      0.74 o
  -3  -1   7       30.14       32.43      1.17 o
  -2  -1   7      678.20      748.28      8.38 o
  -1  -1   7       11.13       16.71      0.47 o
   0  -1   7      136.03      135.20      1.64 o
   1  -1   7      395.69      379.52      3.36 o
   2  -1   7        0.02        0.46      0.27 o
   3  -1   7      125.36      144.59      3.05 o
   4  -1   7      218.36      223.40     10.94 o
   5  -1   7        3.46        2.59      1.01 o
   6  -1   7       84.38       77.35      4.12 o
  -6   0   7       23.81       30.00      1.63 o
  -5   0   7       60.90       55.18      2.15 o
  -4   0   7       78.03       80.62      2.17 o
  -3   0   7       91.75      101.02      1.94 o
  -2   0   7     2016.87     2086.15     17.20 o
  -1   0   7      491.62      460.66      4.02 o
   0   0   7      399.48      353.87      4.52 o
   1   0   7      986.51     1131.94      5.77 o
   2   0   7       36.22       35.59      1.00 o
   3   0   7      814.08      728.40      8.12 o
   4   0   7      229.81      191.06     11.63 o
   5   0   7       28.10       32.84      2.20 o
   6   0   7        6.04        6.60      1.51 o
  -6   1   7        1.63        1.22      0.53 o
  -5   1   7        2.54        1.65      0.66 o
  -4   1   7      115.60      109.20      2.51 o
  -3   1   7        3.56        4.48      0.51 o
  -2   1   7       50.84       53.93      1.07 o
  -1   1   7       10.51       13.85      0.40 o
   0   1   7      447.50      474.47      4.68 o
   1   1   7      156.34      132.63      1.34 o
   2   1   7        3.04        2.06      0.32 o
   3   1   7      337.47      336.65      5.97 o
   4   1   7      118.95      123.27      7.87 o
   5   1   7        0.25        0.13      0.76 o
   6   1   7       29.31       24.17      2.60 o
  -6   2   7        5.38        6.75      0.82 o
  -5   2   7        1.60        3.06      0.77 o
  -4   2   7       67.51       65.62      1.88 o
  -3   2   7      189.94      170.79      2.80 o
  -2   2   7      779.86      862.64      6.54 o
  -1   2   7     1645.71     1609.36      8.44 o
   0   2   7      384.55      341.43      2.34 o
   1   2   7      169.53      134.81      1.52 o
   2   2   7      211.88      193.47      2.78 o
   3   2   7      208.92      193.21      3.87 o
   4   2   7        1.14        2.18      0.63 o
   5   2   7      318.57      320.28      6.96 o
   6   2   7      108.09      131.33      6.22 o
  -6   3   7       36.33       32.99      1.56 o
  -5   3   7      203.10      209.92      5.31 o
  -4   3   7     1597.36     1424.41     42.49 o
  -3   3   7      129.80      129.59      3.59 o
  -2   3   7     1679.34     1684.77     13.62 o
  -1   3   7        7.95        6.80      0.33 o
   0   3   7      461.57      471.03      4.52 o
   1   3   7      159.48      144.17      1.56 o
   2   3   7      565.52      524.92      5.56 o
   3   3   7      611.18      542.36      5.90 o
   4   3   7       15.42        8.55      0.91 o
   5   3   7      129.22      150.63      4.74 o
   6   3   7       60.17       58.75      4.22 o
  -6   4   7       92.32      105.04      3.87 o
  -5   4   7      108.92      118.02      3.86 o
  -4   4   7      317.27      308.84      8.20 o
  -3   4   7      176.29      161.15      2.58 o
  -2   4   7      534.91      559.59      7.01 o
  -1   4   7     1974.98     2077.62     14.64 o
   0   4   7     1103.21     1014.96      8.92 o
   1   4   7      533.35      603.01      6.25 o
   2   4   7      383.84      409.93      5.05 o
   3   4   7        2.48       10.96      0.85 o
   4   4   7        5.36        6.76      0.74 o
   5   4   7       15.63       17.33      1.68 o
   6   4   7      115.80      129.85      4.64 o
  -6   5   7       63.97       70.29      2.56 o
  -5   5   7      146.67      131.70      3.37 o
  -4   5   7        1.48       -0.03      0.64 o
  -3   5   7       69.70       60.19      1.36 o
  -2   5   7     1661.77     1653.66     13.99 o
  -1   5   7     4259.77     4495.31     25.79 o
   0   5   7      259.74      320.59      2.41 o
   1   5   7      494.64      549.13      3.93 o
   2   5   7     1391.44     1426.44     17.53 o
   3   5   7      183.31      207.10      3.58 o
   4   5   7       81.55       76.44      2.80 o
   5   5   7       46.79       60.22      5.47 o
   6   5   7       25.70       27.40      2.16 o
  -5   6   7       94.82       98.44      2.79 o
  -4   6   7       63.22       54.27      2.48 o
  -3   6   7       27.38       25.58      1.03 o
  -2   6   7      523.18      503.13      4.98 o
  -1   6   7      994.09      976.71      6.35 o
   0   6   7      101.56      145.93      1.59 o
   1   6   7      772.74      774.85      5.04 o
   2   6   7      413.37      420.28      6.63 o
   3   6   7      495.40      490.85      6.00 o
   4   6   7        0.00       -0.03      0.46 o
   5   6   7        2.13        2.37      0.73 o
   6   6   7        0.36       -0.06      0.83 o
  -5   7   7       21.33       23.52      1.32 o
  -4   7   7       58.06       58.06      2.06 o
  -3   7   7       14.63       14.53      1.20 o
  -2   7   7      119.71      112.85      2.38 o
  -1   7   7      708.35      692.13      5.23 o
   0   7   7      670.48      767.47      9.64 o
   1   7   7        7.70        5.98      0.42 o
   2   7   7        1.45        1.68      0.38 o
   3   7   7      698.27      706.67      7.38 o
   4   7   7       68.42       72.99      2.22 o
   5   7   7       60.02       54.09      4.69 o
   6   7   7       58.79       57.93      2.97 o
  -5   8   7        8.57       10.79      1.01 o
  -4   8   7        1.85        0.78      0.51 o
  -3   8   7      789.47      749.59     21.42 o
  -2   8   7      417.74      415.32      6.00 o
  -1   8   7      228.87      281.29      3.34 o
   0   8   7      480.72      543.57      6.61 o
   1   8   7     1163.13     1161.07      9.96 o
   2   8   7        1.18        4.46      0.63 o
   3   8   7      118.29      104.17      4.16 o
   4   8   7        1.73        0.68      1.02 o
   5   8   7      194.04      231.65     13.58 o
   6   8   7       32.26       44.49      2.48 o
  -5   9   7       14.78       17.67      1.41 o
  -4   9   7       17.72       15.66      1.27 o
  -3   9   7        7.05        5.87      0.77 o
  -2   9   7       23.97       25.73      0.94 o
  -1   9   7      139.16      115.13      2.24 o
   0   9   7      744.47      770.36     10.54 o
   1   9   7       74.47       71.39      1.64 o
   2   9   7      272.49      255.59      4.04 o
   3   9   7        7.63        7.63      0.85 o
   4   9   7      146.61      134.51      7.90 o
   5   9   7       46.22       68.34      5.68 o
   6   9   7        0.86        0.59      1.05 o
  -5  10   7        5.77        4.12      0.69 o
  -4  10   7      195.53      219.59      4.46 o
  -3  10   7       34.62       30.49      1.55 o
  -2  10   7        8.78        7.90      0.58 o
  -1  10   7      194.24      179.54      3.30 o
   0  10   7      373.53      348.72      6.46 o
   1  10   7      189.88      208.33      3.05 o
   2  10   7      988.37      951.35      8.88 o
   3  10   7        1.76        2.41      0.53 o
   4  10   7      154.34      149.13      8.80 o
   5  10   7       16.72       15.67      2.85 o
   6  10   7       61.79       67.88      4.42 o
  -4  11   7       96.97       96.89      2.75 o
  -3  11   7       22.40       22.94      1.19 o
  -2  11   7       65.72       53.28      1.81 o
  -1  11   7      631.57      628.18      9.95 o
   0  11   7      642.82      612.33     13.60 o
   1  11   7       83.39       77.55      1.69 o
   2  11   7       66.41       69.32      1.80 o
   3  11   7       20.98       18.54      1.15 o
   4  11   7       43.19       44.36      2.66 o
   5  11   7        0.67        0.81      1.27 o
   6  11   7        2.10        2.12      0.93 o
  -4  12   7        1.89        2.26      0.56 o
  -3  12   7       56.89       57.80      2.80 o
  -2  12   7       69.97       85.04      2.54 o
  -1  12   7      148.89      139.83      3.31 o
   0  12   7      290.62      292.35      4.49 o
   1  12   7        7.76        7.72      0.60 o
   2  12   7        5.58        4.42      0.51 o
   3  12   7       38.63       32.20      2.44 o
   4  12   7       52.42       53.21      2.89 o
   5  12   7        1.12        1.77      1.42 o
  -4  13   7       29.36       42.41      2.13 o
  -3  13   7      163.21      190.60      4.15 o
  -2  13   7      174.64      170.60      5.15 o
  -1  13   7       16.62       14.89      1.10 o
   0  13   7      329.31      310.66      5.83 o
   1  13   7      108.09      105.14      2.80 o
   2  13   7        2.61        3.85      0.65 o
   3  13   7        5.75        6.27      1.17 o
   4  13   7       23.59       24.67      1.97 o
   5  13   7       14.83       12.94      2.31 o
  -3  14   7        4.41        4.75      0.83 o
  -2  14   7       30.97       30.70      1.79 o
  -1  14   7        4.41        6.22      0.84 o
   0  14   7      162.40      160.83      3.53 o
   1  14   7        5.09        2.81      0.70 o
   2  14   7        5.63        5.52      0.97 o
   3  14   7      109.88      108.01      5.74 o
   4  14   7        0.73        0.23      0.58 o
   5  14   7        5.63        6.02      1.52 o
  -3  15   7        4.85        7.23      1.31 o
  -2  15   7       20.21       15.54      1.43 o
  -1  15   7       10.92       12.51      1.03 o
   0  15   7      140.66      146.28      5.48 o
   1  15   7        6.90       10.23      1.21 o
   2  15   7      150.65      174.90      6.68 o
   3  15   7       49.19       52.17      2.77 o
   4  15   7       31.58       32.66      1.66 o
   5  15   7       22.96       19.70      2.10 o
  -2  16   7       96.20      105.24      3.27 o
  -1  16   7        7.20        5.75      0.79 o
   0  16   7      234.64      252.02      5.96 o
   1  16   7      100.77      113.75      3.51 o
   2  16   7        4.27        3.01      1.25 o
   3  16   7        0.59       -0.16      0.95 o
   4  16   7       15.20       18.00      1.37 o
  -2  17   7      102.27       95.38      2.99 o
  -1  17   7        1.44        3.12      0.56 o
   0  17   7       28.20       26.77      1.81 o
   1  17   7        9.96        8.29      0.96 o
   2  17   7       68.43       70.50      2.95 o
   3  17   7        0.06       -0.30      0.44 o
   4  17   7        2.61        3.86      1.05 o
  -1  18   7        0.20       -0.65      0.73 o
   0  18   7        0.71        0.40      0.59 o
   1  18   7       77.16       83.27      2.89 o
   2  18   7       43.08       49.44      2.21 o
   3  18   7        1.63        1.68      0.66 o
   0  19   7        0.08       -0.68      0.68 o
   1  19   7       45.55       42.19      1.72 o
   2  19   7       15.78       15.94      1.33 o
  -2 -15   8        7.07        9.81      0.75 o
  -1 -15   8        0.32        0.35      0.38 o
   0 -15   8      193.23      187.53      5.36 o
  -3 -14   8      112.10      100.25      4.38 o
  -2 -14   8       69.32       81.45      2.44 o
  -1 -14   8        8.99       11.30      1.00 o
   0 -14   8       18.64       26.67      1.43 o
   1 -14   8       27.60       28.72      1.52 o
  -4 -13   8        0.44       -0.24      0.51 o
  -3 -13   8       20.64       21.65      1.28 o
  -2 -13   8        0.16        0.66      0.60 o
  -1 -13   8       41.35       43.52      2.07 o
   0 -13   8      100.18      106.28      3.14 o
   1 -13   8       12.11       10.84      0.86 o
   2 -13   8       38.94       33.89      1.42 o
  -4 -12   8        0.77       -0.17      0.31 o
  -3 -12   8        3.49        1.91      0.62 o
  -2 -12   8       27.53       28.94      1.80 o
  -1 -12   8       47.48       64.35      2.67 o
   0 -12   8       24.51       22.36      1.39 o
   1 -12   8      101.19      126.86      3.94 o
   2 -12   8        2.79        0.75      0.44 o
   3 -12   8        5.25        7.80      0.94 o
  -4 -11   8       23.52       23.63      1.08 o
  -3 -11   8        0.14        0.23      0.61 o
  -2 -11   8        8.74       12.19      0.94 o
  -1 -11   8       60.82       65.85      2.46 o
   0 -11   8       43.33       36.35      1.66 o
   1 -11   8       74.34       82.56      2.56 o
   2 -11   8      136.70      127.82      3.74 o
   3 -11   8       27.27       37.15      1.82 o
  -5 -10   8       29.69       30.56      1.45 o
  -4 -10   8       11.75       12.14      0.89 o
  -3 -10   8        0.05        0.52      0.42 o
  -2 -10   8       20.87       15.68      1.07 o
  -1 -10   8        6.82        4.49      0.71 o
   0 -10   8      313.09      295.90      4.83 o
   1 -10   8        9.68       13.53      0.94 o
   2 -10   8       12.51       15.71      1.21 o
   3 -10   8        4.62        4.74      0.75 o
   4 -10   8        0.82        1.34      0.44 o
  -5  -9   8        0.48        0.39      0.49 o
  -4  -9   8      104.50      100.43      2.84 o
  -3  -9   8       86.45       91.88      2.70 o
  -2  -9   8        5.04        2.98      0.59 o
  -1  -9   8       28.22       20.53      0.93 o
   0  -9   8      192.91      196.65      3.97 o
   1  -9   8        0.31        1.28      0.49 o
   2  -9   8      177.14      185.99      4.38 o
   3  -9   8       65.49       72.09      3.24 o
   4  -9   8        9.33       10.12      1.00 o
  -5  -8   8        1.32        0.72      0.43 o
  -4  -8   8        1.30        2.62      0.63 o
  -3  -8   8       87.49       91.07      2.71 o
  -2  -8   8       19.94       23.40      0.97 o
  -1  -8   8      461.94      440.20      5.92 o
   0  -8   8        1.38        1.05      0.35 o
   1  -8   8       17.20       15.97      0.74 o
   2  -8   8      326.82      322.78      5.48 o
   3  -8   8       27.98       30.07      1.85 o
   4  -8   8        5.80        4.43      0.75 o
  -5  -7   8        0.07        0.79      0.48 o
  -4  -7   8       94.96       91.17      2.47 o
  -3  -7   8      252.87      221.40      4.22 o
  -2  -7   8      647.76      660.92      9.41 o
  -1  -7   8      369.04      340.69      3.32 o
   0  -7   8       99.70       98.44      1.69 o
   1  -7   8      242.19      214.53      3.49 o
   2  -7   8      161.48      150.47      3.14 o
   3  -7   8        1.04        0.50      0.98 o
   4  -7   8        7.79        8.79      1.11 o
   5  -7   8       26.31       33.36      1.79 o
  -6  -6   8        0.09        1.33      0.57 o
  -5  -6   8      165.96      165.34      4.44 o
  -4  -6   8       45.35       46.04      1.79 o
  -3  -6   8      459.36      489.70      5.43 o
  -2  -6   8       71.95       72.36      1.57 o
  -1  -6   8      216.75      214.08      2.93 o
   0  -6   8       80.75       81.11      1.81 o
   1  -6   8      324.10      322.38      5.78 o
   2  -6   8        7.26        8.77      0.77 o
   3  -6   8       44.35       36.31      2.08 o
   4  -6   8       10.33        9.66      1.58 o
   5  -6   8       44.50       44.52      2.57 o
  -6  -5   8        2.60        2.64      0.47 o
  -5  -5   8       98.14      106.78      3.66 o
  -4  -5   8      250.90      258.75      4.28 o
  -3  -5   8      296.41      303.41      4.65 o
  -2  -5   8      881.90      998.53     11.58 o
  -1  -5   8       73.57       86.80      1.64 o
   0  -5   8       14.42       32.65      1.09 o
   1  -5   8       57.04       68.22      1.81 o
   2  -5   8      560.92      518.68      8.99 o
   3  -5   8      845.99      718.67     34.95 o
   4  -5   8        7.01        4.42      0.94 o
   5  -5   8        1.36        2.13      1.01 o
  -6  -4   8        8.04        6.85      1.01 o
  -5  -4   8       17.96       16.63      1.15 o
  -4  -4   8       50.08       45.24      1.65 o
  -3  -4   8      179.50      172.08      3.44 o
  -2  -4   8       41.31       47.06      1.39 o
  -1  -4   8      277.12      324.38      3.63 o
   0  -4   8      128.00      144.58      1.88 o
   1  -4   8      541.10      587.72      5.29 o
   2  -4   8      350.72      362.41      5.31 o
   3  -4   8      748.54      760.59      9.78 o
   4  -4   8        1.56        2.57      0.87 o
   5  -4   8        6.98        6.42      1.11 o
  -6  -3   8        5.46        4.19      0.47 o
  -5  -3   8      145.43      148.05      4.58 o
  -4  -3   8        0.59        1.57      0.49 o
  -3  -3   8       44.29       45.51      1.27 o
  -2  -3   8      237.75      259.80      2.96 o
  -1  -3   8      497.99      538.07      4.13 o
   0  -3   8     1124.72     1237.23     10.54 o
   1  -3   8      744.96      708.31      6.69 o
   2  -3   8      631.65      620.06      6.15 o
   3  -3   8        1.12        0.72      0.42 o
   4  -3   8      391.23      385.35      7.29 o
   5  -3   8       10.36        8.88      1.06 o
  -6  -2   8       12.54       11.43      0.90 o
  -5  -2   8        3.76        2.08      0.66 o
  -4  -2   8      323.22      313.86      6.76 o
  -3  -2   8       64.40       61.36      1.93 o
  -2  -2   8      535.71      508.89      5.04 o
  -1  -2   8       39.19       28.49      0.77 o
   0  -2   8        6.51        3.15      0.32 o
   1  -2   8      102.52      103.00      1.87 o
   2  -2   8      176.32      147.41      2.67 o
   3  -2   8        0.17       -0.09      0.39 o
   4  -2   8      373.53      405.41      7.51 o
   5  -2   8      126.56      101.83      3.54 o
  -6  -1   8        0.31        0.15      0.42 o
  -5  -1   8       38.16       38.23      1.78 o
  -4  -1   8      455.37      429.76      6.66 o
  -3  -1   8       38.97       42.48      1.37 o
  -2  -1   8       16.92       19.08      0.70 o
  -1  -1   8      610.92      653.22      5.15 o
   0  -1   8     2759.11     2862.39     25.11 o
   1  -1   8      572.95      573.11      4.53 o
   2  -1   8      608.74      592.35      5.47 o
   3  -1   8        2.78        5.40      0.57 o
   4  -1   8      253.93      262.61     10.31 o
   5  -1   8      341.84      347.97     13.23 o
   6  -1   8       11.66        6.80      0.88 o
  -6   0   8       78.04       85.86      2.60 o
  -5   0   8        0.00        0.34      0.58 o
  -4   0   8      292.79      285.83      4.34 o
  -3   0   8      437.60      467.53      7.72 o
  -2   0   8        3.24       10.19      0.51 o
  -1   0   8      897.00      878.95      5.70 o
   0   0   8     1936.18     1996.04     22.27 o
   1   0   8      580.39      607.45      4.13 o
   2   0   8        1.52        0.92      0.33 o
   3   0   8      145.84      149.61      3.61 o
   4   0   8       51.40       47.78      2.85 o
   5   0   8      164.52      187.49      6.28 o
   6   0   8       37.02       46.80      3.26 o
  -6   1   8        9.51        9.47      1.13 o
  -5   1   8      102.58      109.48      4.26 o
  -4   1   8       23.20       20.42      1.07 o
  -3   1   8      174.77      154.30      2.70 o
  -2   1   8      114.72      113.24      1.71 o
  -1   1   8      152.90      177.18      2.43 o
   0   1   8      111.10      113.44      1.64 o
   1   1   8      310.83      347.34      3.84 o
   2   1   8      139.57      108.57      1.75 o
   3   1   8      211.43      211.44      4.92 o
   4   1   8      195.16      158.67      7.19 o
   5   1   8        7.39        7.93      1.26 o
   6   1   8       26.16       33.16      2.94 o
  -6   2   8       40.31       40.05      1.73 o
  -5   2   8        8.32        8.99      1.05 o
  -4   2   8      130.75      123.31      3.14 o
  -3   2   8      224.64      207.68      3.33 o
  -2   2   8      115.89      141.36      1.86 o
  -1   2   8      840.55      863.82      6.46 o
   0   2   8      908.93      992.85      8.17 o
   1   2   8       22.52       27.78      0.73 o
   2   2   8      110.43      112.96      1.69 o
   3   2   8       11.86       17.10      1.22 o
   4   2   8      308.50      322.26     14.15 o
   5   2   8      226.71      236.74      5.94 o
   6   2   8      195.57      241.19      8.22 o
  -6   3   8        0.03        1.28      0.77 o
  -5   3   8        8.30        8.14      1.18 o
  -4   3   8        6.60        5.95      1.05 o
  -3   3   8      208.62      204.11      4.27 o
  -2   3   8       16.61       32.33      0.91 o
  -1   3   8        8.24       10.00      0.37 o
   0   3   8      683.02      773.17      4.43 o
   1   3   8       62.58       66.86      1.17 o
   2   3   8      259.08      269.69      3.56 o
   3   3   8      177.04      155.97      3.13 o
   4   3   8      156.45      134.41      3.93 o
   5   3   8      257.15      260.92      6.27 o
   6   3   8        9.64       11.81      2.01 o
  -6   4   8        1.14        1.15      0.43 o
  -5   4   8       97.59       96.00      3.45 o
  -4   4   8      150.98      157.86      5.77 o
  -3   4   8      129.74      122.82      2.10 o
  -2   4   8     2280.66     2383.44     19.14 o
  -1   4   8      551.25      550.66      4.30 o
   0   4   8      535.70      482.31      3.51 o
   1   4   8      150.33      118.04      1.68 o
   2   4   8       11.79        6.47      0.50 o
   3   4   8      313.37      244.64      3.61 o
   4   4   8      158.02      165.36      6.69 o
   5   4   8      295.44      348.12      7.79 o
   6   4   8        5.60        3.59      1.01 o
  -6   5   8        5.78        4.85      0.92 o
  -5   5   8       68.99       74.65      2.93 o
  -4   5   8        0.80        0.41      0.61 o
  -3   5   8       17.73       18.88      0.91 o
  -2   5   8     6440.51     6718.28     51.47 o
  -1   5   8       48.98       32.73      0.87 o
   0   5   8     1336.03     1358.62     12.67 o
   1   5   8      358.20      358.58      2.90 o
   2   5   8     3733.63     3990.99     47.34 o
   3   5   8        8.82        4.05      0.57 o
   4   5   8     1144.56     1127.33     40.76 o
   5   5   8      141.25      149.64     12.82 o
   6   5   8        1.41       -0.88      1.79 o
  -5   6   8       12.92       15.47      1.14 o
  -4   6   8       34.86       27.06      1.77 o
  -3   6   8       94.65       91.35      2.57 o
  -2   6   8     3537.60     3566.47     21.96 o
  -1   6   8     1009.88     1069.68      6.91 o
   0   6   8      130.95      165.04      2.49 o
   1   6   8     1964.30     2018.65     10.96 o
   2   6   8     3612.68     3782.58     38.68 o
   3   6   8       38.64       39.20      1.61 o
   4   6   8      142.07      157.06      6.67 o
   5   6   8        5.63        6.42      1.53 o
   6   6   8       16.15       20.26      1.83 o
  -5   7   8       21.81       29.11      1.43 o
  -4   7   8        1.13        0.25      0.83 o
  -3   7   8       24.13       25.15      1.16 o
  -2   7   8      306.86      309.12      4.06 o
  -1   7   8     2504.10     2445.36     16.43 o
   0   7   8     1838.37     1869.93     10.26 o
   1   7   8     1041.61     1082.26      8.92 o
   2   7   8     1547.70     1674.35     18.76 o
   3   7   8       86.62       93.37      2.18 o
   4   7   8      187.59      175.81      3.80 o
   5   7   8      222.71      232.41     10.85 o
   6   7   8      130.63      146.67      4.66 o
  -5   8   8        6.93        7.24      0.72 o
  -4   8   8       30.74       27.13      1.28 o
  -3   8   8      887.22      835.37     33.17 o
  -2   8   8       19.87       20.02      0.90 o
  -1   8   8      380.91      393.90      5.46 o
   0   8   8      464.57      456.35      4.63 o
   1   8   8       39.96       32.64      0.99 o
   2   8   8        2.69        4.62      0.56 o
   3   8   8       35.22       37.41      1.56 o
   4   8   8      126.00       98.60      3.31 o
   5   8   8        9.12       18.71      2.08 o
   6   8   8        5.70        4.89      1.55 o
  -5   9   8       10.32       11.64      1.16 o
  -4   9   8       31.07       26.79      1.61 o
  -3   9   8        3.23        1.26      0.67 o
  -2   9   8      216.42      205.71      3.06 o
  -1   9   8      177.88      163.57      3.06 o
   0   9   8      108.72       94.79      2.68 o
   1   9   8      106.54      109.41      2.06 o
   2   9   8      460.59      464.48      5.63 o
   3   9   8       78.84       72.09      2.42 o
   4   9   8       44.10       43.69      4.60 o
   5   9   8        0.21        1.32      1.85 o
   6   9   8        6.58        6.14      1.55 o
  -5  10   8       22.87       27.94      2.25 o
  -4  10   8        9.30        8.61      0.84 o
  -3  10   8      149.95      146.13      3.35 o
  -2  10   8      514.34      463.19     12.53 o
  -1  10   8      106.17      110.58      2.02 o
   0  10   8      163.47      166.75      3.42 o
   1  10   8       68.92       68.80      1.75 o
   2  10   8      140.13      131.19      2.49 o
   3  10   8      866.68      842.36     12.34 o
   4  10   8        9.38       10.44      2.48 o
   5  10   8        1.17        1.93      1.62 o
   6  10   8        9.78       11.45      1.89 o
  -4  11   8       39.83       46.05      1.87 o
  -3  11   8        5.22        8.26      0.79 o
  -2  11   8       25.11       29.07      1.51 o
  -1  11   8      553.31      575.72      5.37 o
   0  11   8        0.85        1.04      0.38 o
   1  11   8        6.62        4.75      0.55 o
   2  11   8        0.14        0.90      0.45 o
   3  11   8      296.53      283.09      4.90 o
   4  11   8        2.92        4.28      1.28 o
   5  11   8       11.18       16.48      2.84 o
   6  11   8       13.71       16.57      2.02 o
  -4  12   8        1.80        3.66      0.83 o
  -3  12   8       41.59       31.68      1.74 o
  -2  12   8        0.69        0.68      0.46 o
  -1  12   8       29.65       21.55      0.98 o
   0  12   8      134.08      127.62      2.49 o
   1  12   8        8.37        8.39      0.73 o
   2  12   8        5.62        4.82      0.55 o
   3  12   8        4.05        2.78      1.01 o
   4  12   8       22.41       23.61      2.41 o
   5  12   8        4.87        4.15      1.80 o
  -4  13   8        0.19        0.76      0.49 o
  -3  13   8       23.12       23.01      1.72 o
  -2  13   8        1.76        1.83      0.51 o
  -1  13   8        7.65        8.45      0.87 o
   0  13   8       10.50       10.10      0.79 o
   1  13   8      461.49      442.95      7.00 o
   2  13   8        1.53        0.71      0.80 o
   3  13   8        1.54        1.65      0.80 o
   4  13   8      245.06      241.43      5.90 o
   5  13   8        0.05       -0.52      1.09 o
  -3  14   8        3.06        4.26      0.67 o
  -2  14   8       22.60       19.71      1.67 o
  -1  14   8        0.97       -0.47      0.47 o
   0  14   8       35.30       36.32      1.85 o
   1  14   8       12.65       17.19      1.35 o
   2  14   8       38.31       47.97      2.46 o
   3  14   8      127.54      127.92      5.43 o
   4  14   8        0.86        0.12      0.65 o
   5  14   8        1.74        1.25      0.88 o
  -3  15   8        3.72        4.61      0.67 o
  -2  15   8       23.22       24.20      1.30 o
  -1  15   8        5.42        4.42      0.75 o
   0  15   8        0.20        0.30      0.66 o
   1  15   8      288.95      273.59      5.10 o
   2  15   8       24.31       22.95      1.96 o
   3  15   8       60.34       67.58      3.11 o
   4  15   8        6.62        5.06      0.73 o
   5  15   8        6.62        5.67      1.19 o
  -2  16   8        3.25        4.68      0.79 o
  -1  16   8       27.61       23.77      1.48 o
   0  16   8       78.52       80.14      3.02 o
   1  16   8       22.52       23.48      1.59 o
   2  16   8       58.74       64.51      3.74 o
   3  16   8       39.75       38.59      1.91 o
   4  16   8        0.40       -0.41      0.41 o
  -2  17   8        0.06        0.51      0.48 o
  -1  17   8       30.18       31.63      1.79 o
   0  17   8       48.00       52.92      2.48 o
   1  17   8        0.11        0.96      0.52 o
   2  17   8        3.16        2.63      0.82 o
   3  17   8        1.98        0.78      0.57 o
  -1  18   8        3.92        5.00      1.34 o
   0  18   8        6.95        7.82      1.18 o
   1  18   8        1.76        2.80      0.62 o
   2  18   8       22.48       22.00      1.50 o
   3  18   8        3.94        6.76      0.80 o
   0  19   8       19.47       23.33      2.26 o
   1  19   8        0.10        0.03      0.66 o
   2  19   8        1.04        1.00      0.50 o
  -1 -15   9       27.72       26.71      1.27 o
  -2 -14   9       20.26       22.37      1.19 o
  -1 -14   9        9.15        5.09      0.66 o
   0 -14   9       55.89       54.96      1.86 o
   1 -14   9        9.93       12.53      1.19 o
  -3 -13   9       13.17       13.38      0.92 o
  -2 -13   9        0.18        0.32      0.51 o
  -1 -13   9       14.96       16.48      1.26 o
   0 -13   9        3.99        4.27      0.73 o
   1 -13   9        5.08        4.50      0.76 o
   2 -13   9       41.96       46.08      2.14 o
  -4 -12   9        3.42        2.25      0.85 o
  -3 -12   9        1.31        0.18      0.58 o
  -2 -12   9        0.12        0.78      0.61 o
  -1 -12   9       66.20       77.74      2.83 o
   0 -12   9      133.29      128.31      3.14 o
   1 -12   9        0.31       -0.49      0.49 o
   2 -12   9        0.35        1.95      0.51 o
  -4 -11   9        0.30        0.20      0.30 o
  -3 -11   9       55.14       59.16      2.40 o
  -2 -11   9       93.24       97.99      3.31 o
  -1 -11   9        2.43        1.96      0.62 o
   0 -11   9       44.31       44.81      1.80 o
   1 -11   9       44.73       41.68      1.82 o
   2 -11   9       68.03       78.29      2.27 o
   3 -11   9       99.06      100.87      2.75 o
  -4 -10   9       66.36       64.12      1.98 o
  -3 -10   9        1.20        3.04      0.68 o
  -2 -10   9      114.14      112.52      2.96 o
  -1 -10   9        0.17       -0.32      0.85 o
   0 -10   9       10.50       12.76      1.04 o
   1 -10   9        7.22        4.58      0.69 o
   2 -10   9        0.24        1.83      0.55 o
   3 -10   9        6.99        8.43      1.02 o
  -5  -9   9       19.24       21.73      1.49 o
  -4  -9   9       27.08       26.23      1.40 o
  -3  -9   9        3.63        4.36      0.69 o
  -2  -9   9       47.81       42.08      1.70 o
  -1  -9   9       36.34       30.90      1.56 o
   0  -9   9      197.61      180.48      3.72 o
   1  -9   9      258.36      240.99      6.83 o
   2  -9   9      133.67      122.56      3.84 o
   3  -9   9      112.04      128.23      3.74 o
   4  -9   9        0.34        0.76      0.50 o
  -5  -8   9       48.01       46.40      1.96 o
  -4  -8   9       18.43       13.95      1.12 o
  -3  -8   9        0.05        0.10      0.62 o
  -2  -8   9      440.87      405.28     11.21 o
  -1  -8   9        6.11        3.80      0.50 o
   0  -8   9      862.27      832.75     10.05 o
   1  -8   9      542.61      468.82     13.47 o
   2  -8   9      185.13      177.84      3.62 o
   3  -8   9       28.37       29.11      1.74 o
   4  -8   9        0.01        0.04      0.80 o
  -5  -7   9       10.10       13.49      1.18 o
  -4  -7   9      108.60       94.27      2.88 o
  -3  -7   9       86.99       77.83      2.50 o
  -2  -7   9      785.13      784.07      7.39 o
  -1  -7   9       80.80       78.23      1.72 o
   0  -7   9      157.82      166.81      2.67 o
   1  -7   9      286.95      274.27      5.18 o
   2  -7   9      311.68      280.62      4.65 o
   3  -7   9        8.39        9.88      1.12 o
   4  -7   9       88.10       90.74      3.07 o
  -5  -6   9       37.72       35.79      1.77 o
  -4  -6   9       11.59       10.27      0.87 o
  -3  -6   9        6.16        7.21      0.73 o
  -2  -6   9      154.67      146.31      3.05 o
  -1  -6   9      170.72      192.44      3.19 o
   0  -6   9       72.24       60.09      1.35 o
   1  -6   9      755.36      684.56     14.40 o
   2  -6   9      488.98      426.43      8.06 o
   3  -6   9        0.66        0.70      0.62 o
   4  -6   9      148.91      139.26      4.07 o
   5  -6   9        7.47        6.98      1.40 o
  -5  -5   9       23.28       29.29      1.77 o
  -4  -5   9        6.26        3.65      0.51 o
  -3  -5   9       51.59       49.51      1.59 o
  -2  -5   9       77.63       85.26      2.19 o
  -1  -5   9     1106.24     1183.98     12.19 o
   0  -5   9      451.16      448.67      5.07 o
   1  -5   9      659.27      719.56      8.58 o
   2  -5   9       19.53       24.79      1.21 o
   3  -5   9       42.50       39.23      2.15 o
   4  -5   9      231.13      235.59      5.56 o
   5  -5   9       99.81      107.03      4.29 o
  -6  -4   9        3.83        2.00      1.63 o
  -5  -4   9       45.15       42.46      1.68 o
  -4  -4   9      370.22      346.56      4.60 o
  -3  -4   9      502.90      461.22      9.94 o
  -2  -4   9       54.00       60.57      1.86 o
  -1  -4   9      638.12      642.13     10.65 o
   0  -4   9      191.86      212.43      2.59 o
   1  -4   9      115.04       96.40      2.16 o
   2  -4   9       91.00       81.25      2.03 o
   3  -4   9     1345.26     1226.36     42.34 o
   4  -4   9      216.64      214.31      5.43 o
   5  -4   9       17.99       16.31      1.57 o
  -6  -3   9       12.52       12.15      2.83 o
  -5  -3   9        4.37        4.34      0.68 o
  -4  -3   9      265.98      251.21      4.87 o
  -3  -3   9      431.84      420.86      9.29 o
  -2  -3   9       92.53      113.98      2.25 o
  -1  -3   9       41.08       43.01      1.28 o
   0  -3   9     2572.87     2856.64     27.67 o
   1  -3   9       84.69       97.07      2.04 o
   2  -3   9      311.04      290.05      4.27 o
   3  -3   9      188.21      161.36      8.31 o
   4  -3   9      281.01      257.03      5.83 o
   5  -3   9       67.24       61.20      3.09 o
  -6  -2   9        4.08        5.23      0.62 o
  -5  -2   9       56.62       52.05      1.99 o
  -4  -2   9        0.28       -0.10      0.50 o
  -3  -2   9        5.01        5.31      0.50 o
  -2  -2   9      247.42      259.41      3.14 o
  -1  -2   9      642.92      697.37      7.91 o
   0  -2   9      165.22      186.63      2.24 o
   1  -2   9      177.72      168.51      2.57 o
   2  -2   9        8.17        9.98      0.88 o
   3  -2   9      756.79      683.90      7.69 o
   4  -2   9      202.25      224.58      5.49 o
   5  -2   9        0.46        1.13      0.78 o
  -6  -1   9        0.08        0.18      0.67 o
  -5  -1   9      251.15      247.33      4.41 o
  -4  -1   9        4.35        2.75      0.61 o
  -3  -1   9       21.73       20.40      0.87 o
  -2  -1   9      641.91      662.81      5.63 o
  -1  -1   9      128.03      145.01      1.81 o
   0  -1   9      179.13      213.25      2.84 o
   1  -1   9     1708.83     1855.28     12.86 o
   2  -1   9       14.99       24.90      1.27 o
   3  -1   9      997.23      988.33     23.43 o
   4  -1   9       25.25       24.40      1.83 o
   5  -1   9        7.91       12.54      1.64 o
  -6   0   9       37.95       41.52      2.37 o
  -5   0   9      105.28      114.16      4.30 o
  -4   0   9        8.41        6.72      0.88 o
  -3   0   9        3.05        2.78      0.37 o
  -2   0   9        1.70        1.53      0.27 o
  -1   0   9      153.63      159.87      1.82 o
   0   0   9      286.45      245.02      2.73 o
   1   0   9     2339.16     2443.35     12.43 o
   2   0   9       27.71       32.61      1.39 o
   3   0   9      127.47      131.99      2.70 o
   4   0   9      241.40      227.60      5.89 o
   5   0   9        5.30        7.65      1.55 o
   6   0   9       21.03       26.57      2.34 o
  -6   1   9        0.66        0.78      0.63 o
  -5   1   9       89.37       90.81      2.62 o
  -4   1   9       26.84       25.14      1.51 o
  -3   1   9       55.72       50.87      1.33 o
  -2   1   9       11.71        5.89      0.50 o
  -1   1   9       17.11       26.60      0.74 o
   0   1   9       44.52       56.78      0.94 o
   1   1   9       11.47       12.76      0.52 o
   2   1   9     1102.39     1106.56      9.69 o
   3   1   9        2.39        0.75      0.42 o
   4   1   9      236.63      239.97     19.73 o
   5   1   9       22.82       33.70      2.25 o
   6   1   9        0.53        0.40      0.89 o
  -6   2   9        0.01        0.21      0.39 o
  -5   2   9       27.73       37.28      1.93 o
  -4   2   9      105.30      111.58      2.88 o
  -3   2   9        0.01       -0.25      0.44 o
  -2   2   9      207.39      259.49      3.05 o
  -1   2   9     1204.42     1303.02      7.12 o
   0   2   9        2.35        2.06      0.23 o
   1   2   9      333.24      337.82      2.73 o
   2   2   9     1235.94     1432.56     13.68 o
   3   2   9       24.91       20.92      1.59 o
   4   2   9        7.19        5.16      0.73 o
   5   2   9        9.75        9.00      1.52 o
   6   2   9        9.48        9.22      1.65 o
  -6   3   9        0.58       -0.21      0.35 o
  -5   3   9        3.94        3.13      0.90 o
  -4   3   9       50.31       47.91      2.07 o
  -3   3   9      218.21      195.40      3.55 o
  -2   3   9      214.85      218.61      2.48 o
  -1   3   9      657.33      644.18      4.64 o
   0   3   9      678.00      734.38      6.91 o
   1   3   9      422.52      426.38      4.81 o
   2   3   9        8.52       10.62      0.73 o
   3   3   9      280.66      282.91      4.48 o
   4   3   9       41.97       37.73      1.70 o
   5   3   9        0.40        2.80      1.00 o
   6   3   9        0.35        0.61      0.98 o
  -6   4   9       12.86       11.77      1.01 o
  -5   4   9       39.09       40.88      2.22 o
  -4   4   9       71.74       85.26      3.04 o
  -3   4   9      135.08      108.62      2.07 o
  -2   4   9      241.45      237.20      2.64 o
  -1   4   9      247.14      248.53      2.49 o
   0   4   9      678.39      735.38      7.46 o
   1   4   9       14.47       26.10      1.26 o
   2   4   9      857.48      803.29      6.84 o
   3   4   9       46.93       45.35      1.42 o
   4   4   9       74.29       82.35      4.17 o
   5   4   9       68.21       78.35      3.43 o
   6   4   9        0.24        0.20      1.02 o
  -5   5   9       46.30       55.67      2.50 o
  -4   5   9       32.01       29.99      1.89 o
  -3   5   9       93.89       96.11      2.14 o
  -2   5   9      172.37      191.85      2.99 o
  -1   5   9      220.45      213.47      2.33 o
   0   5   9      557.44      512.24      4.41 o
   1   5   9      471.04      493.08      7.95 o
   2   5   9      513.00      602.52      6.66 o
   3   5   9       34.60       29.49      1.16 o
   4   5   9      281.62      241.06      9.58 o
   5   5   9        9.02        9.90      2.07 o
   6   5   9        8.09       13.76      1.53 o
  -5   6   9       25.00       30.22      1.91 o
  -4   6   9      316.69      301.49      9.83 o
  -3   6   9      642.72      609.10     13.65 o
  -2   6   9        1.05        1.87      0.45 o
  -1   6   9       19.79       24.74      0.82 o
   0   6   9      218.20      222.41      2.34 o
   1   6   9     1747.81     1835.99     12.83 o
   2   6   9      297.76      289.70      3.28 o
   3   6   9       41.87       34.64      1.33 o
   4   6   9      215.98      236.16     14.80 o
   5   6   9       14.91        9.85      1.68 o
   6   6   9        0.25       -0.49      1.01 o
  -5   7   9      124.63      142.62      3.07 o
  -4   7   9        5.02        4.80      0.88 o
  -3   7   9      149.08      147.71      4.82 o
  -2   7   9       84.02       79.22      1.80 o
  -1   7   9       23.58       22.97      0.84 o
   0   7   9       50.41       45.93      1.22 o
   1   7   9     7681.99     7941.49     60.16 o
   2   7   9      979.21      983.24      7.57 o
   3   7   9       40.77       47.43      1.57 o
   4   7   9       69.50       70.82      3.29 o
   5   7   9       20.32       31.22      3.20 o
   6   7   9        1.87        1.74      0.87 o
  -5   8   9       15.86       17.23      1.01 o
  -4   8   9        0.63        0.73      0.40 o
  -3   8   9        0.83        0.14      0.42 o
  -2   8   9      256.55      269.15      3.33 o
  -1   8   9       33.20       39.12      1.29 o
   0   8   9       95.70      123.37      2.65 o
   1   8   9       13.96       17.35      0.85 o
   2   8   9      644.33      653.15      6.27 o
   3   8   9      160.03      150.84      3.48 o
   4   8   9       20.38       18.70      3.78 o
   5   8   9       79.65       83.81      5.15 o
   6   8   9      101.84      114.95      7.27 o
  -5   9   9        0.80       -0.02      0.78 o
  -4   9   9        4.13        5.93      0.85 o
  -3   9   9       33.42       31.59      1.58 o
  -2   9   9      733.51      725.19     16.79 o
  -1   9   9       38.89       38.41      1.42 o
   0   9   9       67.18       64.13      2.03 o
   1   9   9      103.13       96.45      2.04 o
   2   9   9      669.10      661.59      7.22 o
   3   9   9        4.38        6.58      0.93 o
   4   9   9       22.72       18.24      2.04 o
   5   9   9        3.16        2.42      0.88 o
   6   9   9        6.11        5.75      1.52 o
  -5  10   9        4.22        2.74      0.75 o
  -4  10   9        1.58        0.73      0.45 o
  -3  10   9        0.79        1.55      0.52 o
  -2  10   9       20.71       21.09      1.12 o
  -1  10   9       88.81       84.89      1.78 o
   0  10   9        0.07        0.32      0.43 o
   1  10   9       43.86       36.33      1.47 o
   2  10   9       14.95       14.71      0.90 o
   3  10   9       12.90       11.19      1.25 o
   4  10   9       48.67       44.58      3.20 o
   5  10   9        0.14        0.25      1.26 o
   6  10   9        0.42       -0.18      1.00 o
  -4  11   9        2.47        3.75      0.55 o
  -3  11   9       22.84       22.50      1.31 o
  -2  11   9        8.68        8.19      0.87 o
  -1  11   9      364.43      334.25      4.19 o
   0  11   9       36.98       39.30      1.34 o
   1  11   9        2.97        2.55      0.44 o
   2  11   9      299.99      305.93      4.48 o
   3  11   9      458.59      421.19      5.53 o
   4  11   9       24.21       19.61      2.19 o
   5  11   9       54.89       51.03      4.55 o
   6  11   9        0.50       -0.44      0.89 o
  -4  12   9       40.24       35.05      1.74 o
  -3  12   9        8.99        6.63      0.90 o
  -2  12   9       49.69       50.45      1.98 o
  -1  12   9      686.77      635.92     12.31 o
   0  12   9       25.35       17.45      0.89 o
   1  12   9      107.13      108.33      2.75 o
   2  12   9       45.85       48.37      1.70 o
   3  12   9      106.89       96.04      3.40 o
   4  12   9      131.20      136.57      5.47 o
   5  12   9      169.38      178.47      8.11 o
  -4  13   9      123.60      107.80      9.46 o
  -3  13   9       32.17       35.86      2.08 o
  -2  13   9       30.28       24.90      1.51 o
  -1  13   9        1.38        1.45      0.58 o
   0  13   9       41.89       33.24      1.42 o
   1  13   9      111.72      112.19      2.58 o
   2  13   9       23.87       24.83      1.80 o
   3  13   9      182.01      183.34      4.90 o
   4  13   9       19.77       21.15      2.14 o
   5  13   9       75.08       78.09      5.02 o
  -3  14   9        0.07       -0.18      0.48 o
  -2  14   9       38.73       41.44      1.98 o
  -1  14   9       82.20       79.22      2.40 o
   0  14   9      109.45      114.31      3.27 o
   1  14   9      105.02      108.53      3.22 o
   2  14   9        1.33        0.60      0.70 o
   3  14   9       46.17       48.68      2.35 o
   4  14   9       81.38       71.02      2.99 o
   5  14   9        4.59        6.67      1.54 o
  -3  15   9      116.65      133.37      4.20 o
  -2  15   9       61.73       76.09      2.53 o
  -1  15   9       39.87       34.32      1.63 o
   0  15   9        0.43        0.82      0.48 o
   1  15   9       27.99       24.50      1.54 o
   2  15   9        0.77        0.64      0.80 o
   3  15   9      119.63      142.45      4.47 o
   4  15   9        6.19        6.19      0.79 o
   5  15   9        2.08        2.52      0.89 o
  -2  16   9       13.36       14.40      1.18 o
  -1  16   9       14.23       16.31      1.49 o
   0  16   9        6.93        7.40      0.85 o
   1  16   9       22.25       26.44      1.72 o
   2  16   9       46.25       47.13      3.23 o
   3  16   9        2.74        1.39      0.73 o
   4  16   9       15.54       16.10      1.03 o
  -2  17   9        6.87        7.32      0.94 o
  -1  17   9       44.85       48.46      2.76 o
   0  17   9       20.38       20.56      1.60 o
   1  17   9        0.08       -0.34      0.53 o
   2  17   9       52.93       54.28      2.60 o
   3  17   9       17.72       16.05      1.34 o
  -1  18   9       75.59       83.16      4.40 o
   0  18   9       64.34       60.63      2.94 o
   1  18   9       49.29       54.48      2.00 o
   2  18   9        5.10        4.94      0.82 o
   3  18   9        0.89        0.54      0.45 o
   0  19   9       17.35       14.78      1.81 o
   1  19   9       36.69       33.94      4.64 o
   2  19   9        3.51        3.14      0.66 o
  -2 -14  10       12.98       16.87      1.07 o
  -1 -14  10        1.41        1.14      0.41 o
   0 -14  10       72.21       92.68      2.55 o
  -3 -13  10       16.01       16.40      1.06 o
  -2 -13  10       18.57       19.40      1.20 o
  -1 -13  10        2.25        2.61      0.67 o
   0 -13  10       15.18       14.04      1.05 o
   1 -13  10       66.64       66.28      3.76 o
  -3 -12  10       14.29       11.77      0.99 o
  -2 -12  10       25.40       22.79      1.46 o
  -1 -12  10        1.55        1.15      0.63 o
   0 -12  10       11.24        6.50      0.86 o
   1 -12  10       39.02       47.05      1.90 o
   2 -12  10        6.34        7.57      1.02 o
  -4 -11  10        3.13        2.87      0.52 o
  -3 -11  10       28.51       26.55      1.53 o
  -2 -11  10       82.43       86.01      3.01 o
  -1 -11  10       22.68       23.79      1.64 o
   0 -11  10        0.54        0.77      0.52 o
   1 -11  10       10.08       12.07      1.13 o
   2 -11  10       37.09       36.32      1.89 o
   3 -11  10        4.50        5.21      0.81 o
  -4 -10  10       59.16       58.46      1.74 o
  -3 -10  10        1.57        2.60      0.67 o
  -2 -10  10       11.31       11.24      1.13 o
  -1 -10  10        5.25        6.11      0.88 o
   0 -10  10        1.65        2.10      0.58 o
   1 -10  10       38.35       41.96      1.90 o
   2 -10  10       47.77       50.40      1.88 o
   3 -10  10        0.17       -0.45      0.63 o
  -4  -9  10       10.97        7.01      0.73 o
  -3  -9  10       22.03       18.79      1.46 o
  -2  -9  10      282.38      276.91      4.72 o
  -1  -9  10      170.02      165.93      3.61 o
   0  -9  10       30.60       25.77      1.44 o
   1  -9  10        0.33       -0.03      0.48 o
   2  -9  10        0.62        0.94      0.46 o
   3  -9  10       21.24       21.37      2.65 o
   4  -9  10       85.50       88.10      3.81 o
  -5  -8  10       11.19        9.56      1.07 o
  -4  -8  10       93.23      106.35      2.80 o
  -3  -8  10       31.27       28.18      1.49 o
  -2  -8  10      142.62      142.30      3.37 o
  -1  -8  10        1.51        1.07      0.44 o
   0  -8  10      107.28      103.80      2.96 o
   1  -8  10       97.42       96.32      2.50 o
   2  -8  10       78.72       90.15      2.79 o
   3  -8  10       62.86       67.44      3.12 o
   4  -8  10       13.08       12.63      1.26 o
  -5  -7  10        3.97        6.02      0.93 o
  -4  -7  10       64.59       67.01      2.32 o
  -3  -7  10        6.78        6.25      0.80 o
  -2  -7  10      402.31      362.81      6.90 o
  -1  -7  10      111.77       88.69      1.89 o
   0  -7  10      203.64      198.26      3.48 o
   1  -7  10      104.59      112.17      2.54 o
   2  -7  10        3.31        2.80      0.54 o
   3  -7  10        7.06        4.46      0.84 o
   4  -7  10       16.42       14.51      1.92 o
  -5  -6  10        0.00        0.03      0.42 o
  -4  -6  10       68.72       63.45      2.34 o
  -3  -6  10      513.25      524.94      6.95 o
  -2  -6  10     1099.76     1101.59     14.19 o
  -1  -6  10      125.69      145.29      2.32 o
   0  -6  10       49.24       53.24      1.34 o
   1  -6  10      114.11      125.31      2.49 o
   2  -6  10      140.54      130.03      2.80 o
   3  -6  10      298.14      306.10      7.84 o
   4  -6  10        4.27        3.57      0.76 o
   5  -6  10       59.85       69.91      2.59 o
  -5  -5  10       52.01       55.12      3.56 o
  -4  -5  10        1.35        1.85      0.40 o
  -3  -5  10      115.44      102.81      2.60 o
  -2  -5  10       64.16       73.75      1.76 o
  -1  -5  10       49.00       58.09      1.40 o
   0  -5  10      441.23      422.71      7.50 o
   1  -5  10      458.70      401.21      4.17 o
   2  -5  10        0.03        0.29      0.47 o
   3  -5  10        5.68        4.82      0.80 o
   4  -5  10      135.01      125.30      3.89 o
   5  -5  10        3.40        0.82      0.92 o
  -5  -4  10        1.73        0.79      0.44 o
  -4  -4  10       27.67       28.97      1.20 o
  -3  -4  10       25.68       20.01      0.98 o
  -2  -4  10      489.54      446.91     10.75 o
  -1  -4  10      252.29      267.61      3.66 o
   0  -4  10        1.32        1.01      0.37 o
   1  -4  10        0.59        0.34      0.38 o
   2  -4  10       32.74       26.05      1.15 o
   3  -4  10        5.05        5.12      0.92 o
   4  -4  10       30.15       34.58      1.87 o
   5  -4  10       21.30       26.50      3.00 o
  -5  -3  10       27.67       25.03      1.31 o
  -4  -3  10      283.43      261.64      6.27 o
  -3  -3  10       39.45       43.68      1.43 o
  -2  -3  10      133.26      125.86      2.38 o
  -1  -3  10      528.64      643.76      6.19 o
   0  -3  10       79.49       74.61      1.78 o
   1  -3  10      218.87      178.24      2.95 o
   2  -3  10       15.13       11.04      0.71 o
   3  -3  10       61.07       46.73      3.22 o
   4  -3  10        4.74        4.06      0.94 o
   5  -3  10        0.63        1.81      1.36 o
  -6  -2  10        0.12       -0.56      0.56 o
  -5  -2  10       55.33       55.02      1.96 o
  -4  -2  10       52.74       47.57      2.08 o
  -3  -2  10      101.50      111.56      2.15 o
  -2  -2  10       93.10       86.00      1.92 o
  -1  -2  10     2503.81     2697.62     14.67 o
   0  -2  10      194.42      203.38      2.46 o
   1  -2  10       78.28      102.45      2.11 o
   2  -2  10      247.28      259.21      4.51 o
   3  -2  10        0.86        0.72      0.52 o
   4  -2  10      169.33      183.16      4.87 o
   5  -2  10      138.32      157.32      5.06 o
  -6  -1  10        0.61        1.09      0.38 o
  -5  -1  10        8.47        7.52      0.85 o
  -4  -1  10        1.08        0.72      0.57 o
  -3  -1  10      248.78      239.69      3.48 o
  -2  -1  10       89.46       95.35      1.98 o
  -1  -1  10      887.31     1004.97      7.28 o
   0  -1  10      313.84      360.73      3.23 o
   1  -1  10      905.01      993.64      7.06 o
   2  -1  10     1581.38     1549.70     17.38 o
   3  -1  10        8.84        9.12      0.68 o
   4  -1  10      139.08      140.76      5.49 o
   5  -1  10       18.10       13.88      1.67 o
  -6   0  10        6.45        3.87      0.56 o
  -5   0  10        4.57        5.33      0.72 o
  -4   0  10       12.55       10.21      1.03 o
  -3   0  10      192.06      197.59      3.46 o
  -2   0  10        0.24        0.88      0.28 o
  -1   0  10        6.49       13.30      0.57 o
   0   0  10      325.88      337.60      3.55 o
   1   0  10      492.21      608.48      5.07 o
   2   0  10      593.57      558.38      6.38 o
   3   0  10       10.10       14.36      0.97 o
   4   0  10       55.07       62.05      4.36 o
   5   0  10      163.17      183.14      5.94 o
   6   0  10       73.89       62.85      3.30 o
  -6   1  10        2.70        1.47      0.41 o
  -5   1  10        2.03        1.75      0.56 o
  -4   1  10       10.48        9.67      1.00 o
  -3   1  10      134.48      130.14      2.24 o
  -2   1  10       32.50       28.71      1.05 o
  -1   1  10       41.97       56.30      1.21 o
   0   1  10      240.40      248.93      2.49 o
   1   1  10        9.50       15.26      0.61 o
   2   1  10      193.05      229.53      3.48 o
   3   1  10      314.86      290.37      5.52 o
   4   1  10      106.01      106.71      4.61 o
   5   1  10        7.22        6.91      1.36 o
   6   1  10       24.96       24.47      2.27 o
  -6   2  10       48.10       42.42      1.90 o
  -5   2  10       52.36       52.41      2.58 o
  -4   2  10      128.85      137.26      3.47 o
  -3   2  10       96.93       97.41      2.07 o
  -2   2  10       47.51       46.02      1.32 o
  -1   2  10        2.22        3.63      0.35 o
   0   2  10      273.16      267.84      2.52 o
   1   2  10      604.26      636.12      4.91 o
   2   2  10      814.11      766.75      9.39 o
   3   2  10      201.61      191.86      3.88 o
   4   2  10       95.54       71.43      6.25 o
   5   2  10        6.43        3.84      0.96 o
   6   2  10        0.48        0.64      0.90 o
  -6   3  10       58.13       37.95      2.55 o
  -5   3  10        0.10        0.44      0.74 o
  -4   3  10       98.33      107.09      3.07 o
  -3   3  10       19.62       23.47      0.95 o
  -2   3  10      785.31      839.51      6.92 o
  -1   3  10      192.01      192.42      2.25 o
   0   3  10     1216.45     1194.43     11.37 o
   1   3  10      420.56      501.35      3.84 o
   2   3  10      101.93      136.73      2.89 o
   3   3  10        9.39        3.92      0.49 o
   4   3  10        1.16        2.49      0.71 o
   5   3  10        1.25        1.24      0.79 o
   6   3  10        0.88        2.57      1.07 o
  -5   4  10        2.86        2.26      0.79 o
  -4   4  10      117.05      119.18      3.23 o
  -3   4  10        3.05        1.95      0.35 o
  -2   4  10      328.44      351.59      3.38 o
  -1   4  10     1271.93     1403.46     12.02 o
   0   4  10      753.16      807.73      5.57 o
   1   4  10      147.23      105.51      1.82 o
   2   4  10        0.46        0.40      0.36 o
   3   4  10      189.65      173.88      2.87 o
   4   4  10       55.86       61.72      3.57 o
   5   4  10        0.26        0.32      0.76 o
   6   4  10       16.78       12.60      1.92 o
  -5   5  10        0.20        0.17      0.61 o
  -4   5  10      186.65      195.36      4.75 o
  -3   5  10      178.90      162.84      3.61 o
  -2   5  10       89.82       90.83      1.84 o
  -1   5  10        1.29        1.32      0.26 o
   0   5  10      847.29      914.38     13.00 o
   1   5  10       16.74       13.30      0.78 o
   2   5  10      483.90      486.85      7.53 o
   3   5  10        0.15        0.02      0.32 o
   4   5  10      119.59      116.70      4.80 o
   5   5  10      168.36      173.13      6.00 o
   6   5  10       44.80       48.38      2.61 o
  -5   6  10       24.67       21.96      1.29 o
  -4   6  10      108.97      114.60      4.59 o
  -3   6  10       30.15       25.50      1.10 o
  -2   6  10       56.89       50.64      1.42 o
  -1   6  10       45.93       40.36      1.16 o
   0   6  10        6.42        6.05      0.68 o
   1   6  10     1294.48     1355.94      9.64 o
   2   6  10       25.45       14.53      1.06 o
   3   6  10        0.02       -0.05      0.41 o
   4   6  10        0.92        1.21      0.76 o
   5   6  10        7.44       10.76      1.65 o
   6   6  10        0.01        0.35      0.65 o
  -5   7  10       31.78       30.03      1.38 o
  -4   7  10        8.69        7.93      1.00 o
  -3   7  10      375.61      331.12     11.19 o
  -2   7  10       66.77       61.03      1.46 o
  -1   7  10       89.85       81.70      1.71 o
   0   7  10       18.82       20.64      1.27 o
   1   7  10      117.04      124.76      2.16 o
   2   7  10      272.59      287.77      3.92 o
   3   7  10       17.49       19.14      1.26 o
   4   7  10      254.59      276.51     23.07 o
   5   7  10        0.31        0.96      0.97 o
   6   7  10       37.53       46.22      2.48 o
  -5   8  10        0.71        0.21      0.38 o
  -4   8  10       71.58       70.22      2.52 o
  -3   8  10        2.50        2.84      0.65 o
  -2   8  10       41.39       39.26      1.29 o
  -1   8  10       60.03       52.07      1.57 o
   0   8  10      145.95      146.53      3.34 o
   1   8  10      163.78      156.72      2.54 o
   2   8  10     2576.25     2632.06     15.51 o
   3   8  10       66.36       64.74      2.60 o
   4   8  10      135.78      143.72      6.89 o
   5   8  10       12.43       17.95      2.22 o
   6   8  10       60.07       56.88      4.76 o
  -5   9  10        2.00        1.66      0.49 o
  -4   9  10       43.94       53.36      2.19 o
  -3   9  10        9.70        8.75      0.98 o
  -2   9  10       64.99       67.71      1.94 o
  -1   9  10      180.39      178.77      3.23 o
   0   9  10      990.06      947.70      9.89 o
   1   9  10      175.98      204.03      3.09 o
   2   9  10     1810.95     1717.59     39.15 o
   3   9  10      128.11      118.48      3.22 o
   4   9  10        3.53        1.67      0.90 o
   5   9  10       34.72       44.81      2.88 o
   6   9  10        1.92        1.61      1.06 o
  -4  10  10        0.68        1.64      0.47 o
  -3  10  10        5.87        5.40      0.75 o
  -2  10  10       83.80       98.52      2.40 o
  -1  10  10      227.34      225.40      5.53 o
   0  10  10      832.86      811.68      8.69 o
   1  10  10      233.57      232.92      3.16 o
   2  10  10       47.77       46.57      1.57 o
   3  10  10       15.62       15.66      1.27 o
   4  10  10        0.37       -0.63      1.26 o
   5  10  10       58.80       73.27      5.47 o
   6  10  10       48.70       60.68      3.80 o
  -4  11  10        2.41        1.73      0.41 o
  -3  11  10        1.26        1.79      0.61 o
  -2  11  10       81.40       73.12      2.37 o
  -1  11  10      731.20      691.19     14.12 o
   0  11  10      357.95      360.63      6.22 o
   1  11  10      317.63      286.58      5.38 o
   2  11  10       57.34       54.38      1.89 o
   3  11  10      471.20      464.97     10.62 o
   4  11  10        0.11       -0.30      0.86 o
   5  11  10       11.98       14.77      2.61 o
  -4  12  10        8.50        9.92      0.94 o
  -3  12  10       28.18       23.70      1.53 o
  -2  12  10       45.35       40.54      1.78 o
  -1  12  10       34.06       30.33      1.51 o
   0  12  10      227.87      203.77      3.18 o
   1  12  10      145.00      137.43      4.10 o
   2  12  10       14.84       12.41      0.99 o
   3  12  10        0.02        0.20      0.76 o
   4  12  10       15.74       15.85      1.96 o
   5  12  10       24.10       32.70      3.42 o
  -4  13  10        0.07        0.45      0.59 o
  -3  13  10       45.42       46.58      1.94 o
  -2  13  10       65.00       70.88      2.26 o
  -1  13  10       83.65       85.37      2.34 o
   0  13  10       14.43       22.50      1.48 o
   1  13  10       51.67       52.75      2.23 o
   2  13  10      258.17      272.12      7.19 o
   3  13  10        4.52        3.47      0.87 o
   4  13  10        1.96        3.38      1.06 o
   5  13  10       34.52       34.93      3.25 o
  -3  14  10        0.56        0.04      0.41 o
  -2  14  10        3.62        1.97      0.63 o
  -1  14  10       17.03       15.34      1.08 o
   0  14  10       67.55       63.81      2.47 o
   1  14  10      168.46      174.08      4.54 o
   2  14  10       20.75       23.71      1.77 o
   3  14  10        6.02        9.19      1.13 o
   4  14  10       24.78       22.68      2.10 o
   5  14  10        2.69        3.99      1.25 o
  -3  15  10        8.82       13.19      0.98 o
  -2  15  10       92.54      100.13      2.86 o
  -1  15  10      119.09      141.41      4.23 o
   0  15  10       10.56       10.57      0.88 o
   1  15  10      116.68      123.28      3.36 o
   2  15  10       21.64       17.58      1.69 o
   3  15  10        2.26        0.68      0.75 o
   4  15  10        9.13        9.76      1.30 o
  -2  16  10       65.38       63.50      2.74 o
  -1  16  10        4.07        5.19      0.81 o
   0  16  10       39.52       39.42      1.75 o
   1  16  10       30.44       31.23      1.64 o
   2  16  10      101.22      116.15      4.03 o
   3  16  10       12.75       14.19      1.69 o
   4  16  10        6.11        5.48      0.73 o
  -2  17  10        1.86        1.26      0.52 o
  -1  17  10       23.15       32.82      1.81 o
   0  17  10       47.52       57.41      2.54 o
   1  17  10       20.11       24.26      1.51 o
   2  17  10        6.43        6.53      1.27 o
   3  17  10        0.06       -0.14      0.54 o
  -1  18  10       13.01       16.95      2.04 o
   0  18  10        0.64        0.09      0.65 o
   1  18  10        2.43        3.60      0.61 o
   2  18  10        2.22        2.32      0.86 o
   3  18  10        3.77        4.68      0.67 o
   1  19  10       13.38       14.47      1.83 o
   2  19  10        0.55        0.64      0.46 o
  -2 -13  11        0.04        0.58      0.37 o
  -1 -13  11       37.10       50.22      1.81 o
   0 -13  11        0.32        0.36      0.45 o
   1 -13  11        5.68        5.82      1.22 o
  -3 -12  11        2.78        1.77      0.52 o
  -2 -12  11       30.33       32.34      1.58 o
  -1 -12  11       53.77       53.66      2.14 o
   0 -12  11       87.69       99.14      2.80 o
   1 -12  11       10.76       15.10      1.04 o
   2 -12  11       38.12       42.75      2.87 o
  -3 -11  11       27.48       29.31      1.75 o
  -2 -11  11        1.30        0.47      0.51 o
  -1 -11  11       43.37       41.70      2.08 o
   0 -11  11       18.18       21.94      1.30 o
   1 -11  11        0.88        1.15      0.52 o
   2 -11  11       19.86       21.84      1.75 o
  -4 -10  11        9.89        7.54      1.01 o
  -3 -10  11        8.38       12.13      1.07 o
  -2 -10  11        0.11        0.67      0.62 o
  -1 -10  11        8.06        8.66      1.07 o
   0 -10  11       79.85       84.17      2.67 o
   1 -10  11       56.04       62.48      2.48 o
   2 -10  11       28.59       35.49      2.45 o
   3 -10  11       80.59       92.86      5.17 o
  -4  -9  11        8.54        8.44      0.72 o
  -3  -9  11       14.17       13.77      1.06 o
  -2  -9  11       10.14       10.60      0.94 o
  -1  -9  11       15.23       12.64      1.13 o
   0  -9  11      363.88      390.73      6.48 o
   1  -9  11       79.88       89.65      3.55 o
   2  -9  11       10.64        9.08      1.02 o
   3  -9  11        1.65        0.84      1.27 o
  -5  -8  11        6.35        3.94      0.87 o
  -4  -8  11       38.46       33.03      1.46 o
  -3  -8  11       86.98       71.20      2.41 o
  -2  -8  11      107.70      111.24      2.98 o
  -1  -8  11       40.58       45.20      1.91 o
   0  -8  11       13.59       14.49      1.10 o
   1  -8  11       38.85       33.01      1.47 o
   2  -8  11      165.34      155.67      3.65 o
   3  -8  11       40.32       43.52      2.25 o
   4  -8  11        8.55        7.78      1.18 o
  -5  -7  11       16.93       19.14      1.38 o
  -4  -7  11       19.70       19.63      1.23 o
  -3  -7  11       22.66       27.69      1.36 o
  -2  -7  11      137.06      141.55      3.36 o
  -1  -7  11       30.58       35.47      1.30 o
   0  -7  11       10.05        4.75      0.55 o
   1  -7  11      232.80      258.05      5.96 o
   2  -7  11      271.61      275.93      4.64 o
   3  -7  11        7.34       10.62      1.27 o
   4  -7  11       44.44       51.86      4.24 o
  -5  -6  11        0.40       -0.45      0.52 o
  -4  -6  11       26.84       25.22      1.44 o
  -3  -6  11      157.05      151.82      3.14 o
  -2  -6  11      118.78      106.36      2.03 o
  -1  -6  11        6.28        5.74      0.52 o
   0  -6  11      136.88      163.63      2.58 o
   1  -6  11      218.94      212.89      3.65 o
   2  -6  11      214.55      193.20      3.91 o
   3  -6  11       27.21       29.53      1.82 o
   4  -6  11       52.57       50.47      3.89 o
  -5  -5  11        0.51        0.10      0.39 o
  -4  -5  11       63.93       71.70      2.22 o
  -3  -5  11      346.64      370.07      5.42 o
  -2  -5  11       46.06       33.27      1.07 o
  -1  -5  11      555.03      535.33      9.87 o
   0  -5  11       10.79       16.72      0.76 o
   1  -5  11       22.47       22.55      0.98 o
   2  -5  11      153.75      125.14      2.76 o
   3  -5  11       19.27       21.93      1.59 o
   4  -5  11        0.59       -0.25      0.55 o
   5  -5  11        5.05        5.84      1.06 o
  -5  -4  11       32.70       27.32      1.82 o
  -4  -4  11        8.47        4.45      0.65 o
  -3  -4  11        1.24        1.04      0.60 o
  -2  -4  11      401.05      404.76      4.63 o
  -1  -4  11      214.57      181.90      3.07 o
   0  -4  11      128.26      134.19      2.36 o
   1  -4  11       78.71       88.84      1.93 o
   2  -4  11      287.87      287.34      3.95 o
   3  -4  11        0.61        0.46      0.52 o
   4  -4  11       18.25       17.32      1.47 o
   5  -4  11       80.70       87.67      4.92 o
  -5  -3  11        0.49        0.17      0.40 o
  -4  -3  11        9.72        7.29      0.81 o
  -3  -3  11      145.59      138.08      2.62 o
  -2  -3  11        0.17        0.09      0.45 o
  -1  -3  11       68.33       79.44      1.93 o
   0  -3  11       27.93       26.59      1.25 o
   1  -3  11        6.48        6.41      0.60 o
   2  -3  11      413.84      413.06      6.48 o
   3  -3  11      221.17      235.88      5.19 o
   4  -3  11       12.64       11.19      1.60 o
   5  -3  11        0.06        1.47      1.10 o
  -5  -2  11       68.88       74.08      2.16 o
  -4  -2  11        0.28       -0.18      0.61 o
  -3  -2  11       14.20       12.67      0.73 o
  -2  -2  11        0.30        0.65      0.29 o
  -1  -2  11      179.13      178.85      2.66 o
   0  -2  11      222.59      185.40      2.87 o
   1  -2  11       67.98       67.51      1.82 o
   2  -2  11       39.84       32.97      1.18 o
   3  -2  11      460.98      388.70     11.07 o
   4  -2  11        8.49       14.38      1.26 o
   5  -2  11       82.89       91.09      3.72 o
  -5  -1  11       66.49       68.80      3.24 o
  -4  -1  11       84.41       86.08      2.75 o
  -3  -1  11      175.24      158.34      3.13 o
  -2  -1  11       52.68       43.78      1.14 o
  -1  -1  11       48.80       53.84      1.32 o
   0  -1  11      300.04      390.45      3.84 o
   1  -1  11       31.60       33.60      1.23 o
   2  -1  11       15.09       16.97      1.08 o
   3  -1  11     1316.78     1253.93     36.40 o
   4  -1  11       51.08       64.32      8.98 o
   5  -1  11       11.49       10.13      1.41 o
  -5   0  11       10.41       10.87      0.93 o
  -4   0  11        2.34        1.42      0.58 o
  -3   0  11       20.67       25.15      1.00 o
  -2   0  11       62.77       63.63      1.65 o
  -1   0  11       64.41       62.60      1.41 o
   0   0  11      586.00      626.80      6.18 o
   1   0  11     1484.66     1528.00      9.46 o
   2   0  11      235.32      285.76      4.68 o
   3   0  11      220.29      212.37      7.11 o
   4   0  11       41.95       26.31      2.60 o
   5   0  11      105.90      110.74      4.44 o
  -5   1  11        2.79        2.19      0.54 o
  -4   1  11       23.55       22.38      1.45 o
  -3   1  11      468.12      451.67      5.25 o
  -2   1  11      325.83      300.46      3.65 o
  -1   1  11      299.82      268.23      2.71 o
   0   1  11      257.86      268.08      3.03 o
   1   1  11        7.21        7.69      0.63 o
   2   1  11       56.45       54.20      1.93 o
   3   1  11       31.84       31.33      1.66 o
   4   1  11      192.86      234.20      6.11 o
   5   1  11       22.14       30.22      2.49 o
   6   1  11       20.78       16.71      1.72 o
  -5   2  11       16.09       21.99      1.42 o
  -4   2  11       11.14       13.13      1.12 o
  -3   2  11      206.30      216.86      3.10 o
  -2   2  11       40.26       35.12      1.21 o
  -1   2  11      135.28      156.22      2.00 o
   0   2  11       80.37       91.82      1.65 o
   1   2  11     1348.41     1363.67     12.26 o
   2   2  11       69.52       94.48      2.29 o
   3   2  11        2.05        1.16      0.46 o
   4   2  11        0.10       -0.13      0.99 o
   5   2  11        0.40        0.15      0.90 o
   6   2  11       28.28       32.38      2.53 o
  -5   3  11        9.67       11.05      1.24 o
  -4   3  11        7.50        7.40      0.86 o
  -3   3  11      113.94      105.15      2.43 o
  -2   3  11       90.39       86.69      1.90 o
  -1   3  11      435.29      418.29      3.64 o
   0   3  11       24.75       28.72      0.86 o
   1   3  11      424.97      473.92      5.26 o
   2   3  11       44.58       45.50      1.59 o
   3   3  11       25.00       16.42      0.95 o
   4   3  11      166.42      178.85      5.48 o
   5   3  11       43.27       65.35      2.99 o
   6   3  11       12.35       10.85      1.63 o
  -5   4  11      115.40      109.20      5.06 o
  -4   4  11      130.27      131.50      3.38 o
  -3   4  11       35.06       34.16      1.25 o
  -2   4  11        6.51        6.80      0.60 o
  -1   4  11       10.85       14.95      0.68 o
   0   4  11        8.40        5.67      0.42 o
   1   4  11        0.24        0.56      0.28 o
   2   4  11      450.19      438.00      6.32 o
   3   4  11      500.42      481.03      8.39 o
   4   4  11      715.07      693.55     17.24 o
   5   4  11        0.88        0.08      0.80 o
   6   4  11        9.16       11.89      1.71 o
  -5   5  11       21.24       20.62      1.49 o
  -4   5  11        5.44        5.42      0.90 o
  -3   5  11      328.09      299.13      6.99 o
  -2   5  11        0.28        1.43      0.30 o
  -1   5  11      369.03      375.25      3.76 o
   0   5  11     2085.37     2008.47     17.71 o
   1   5  11        0.79        0.16      0.34 o
   2   5  11      293.58      246.97      3.94 o
   3   5  11      107.44      117.13      2.92 o
   4   5  11      831.40      937.68     15.53 o
   5   5  11       81.43       80.20      4.01 o
   6   5  11        0.82        2.23      1.05 o
  -5   6  11       17.05       16.74      1.10 o
  -4   6  11       49.92       48.83      2.30 o
  -3   6  11     2303.01     2223.81     45.55 o
  -2   6  11       14.31       11.69      0.64 o
  -1   6  11      156.23      150.15      2.35 o
   0   6  11      100.95      113.45      2.25 o
   1   6  11       44.62       45.78      1.42 o
   2   6  11        1.86        1.07      0.49 o
   3   6  11      287.28      281.02      4.23 o
   4   6  11      130.48      131.39      4.70 o
   5   6  11       16.17       25.24      2.34 o
   6   6  11        0.73        0.46      0.62 o
  -5   7  11       41.57       40.05      1.53 o
  -4   7  11      144.68      152.53      5.39 o
  -3   7  11      580.05      560.98     14.55 o
  -2   7  11      189.82      183.17      2.59 o
  -1   7  11        4.81        3.27      0.43 o
   0   7  11     1026.20     1005.89      8.60 o
   1   7  11       55.99       62.40      1.72 o
   2   7  11       23.25       19.10      1.30 o
   3   7  11       82.49       85.64      2.24 o
   4   7  11       53.75       50.11      3.38 o
   5   7  11       11.21       15.44      1.86 o
   6   7  11       31.85       33.21      2.02 o
  -5   8  11       11.88       11.86      0.90 o
  -4   8  11       34.34       33.86      1.75 o
  -3   8  11      861.35      859.03     12.99 o
  -2   8  11      675.69      658.02      9.75 o
  -1   8  11        0.27        0.85      0.37 o
   0   8  11      328.91      312.35      4.61 o
   1   8  11       83.30       81.57      1.89 o
   2   8  11      139.33      141.43      4.18 o
   3   8  11       21.08       18.76      1.12 o
   4   8  11       43.88       49.53      3.30 o
   5   8  11       12.54        9.04      1.45 o
   6   8  11       49.34       58.68      6.43 o
  -5   9  11        0.93        1.09      0.66 o
  -4   9  11       83.44       86.66      3.11 o
  -3   9  11      165.17      173.85      4.53 o
  -2   9  11     1380.28     1305.12     20.84 o
  -1   9  11       72.40       76.16      1.64 o
   0   9  11        1.72        1.38      0.41 o
   1   9  11      260.22      243.56      3.31 o
   2   9  11        0.86        1.39      0.43 o
   3   9  11        0.31        0.89      0.68 o
   4   9  11       57.64       72.10      3.91 o
   5   9  11       14.36       15.67      1.78 o
   6   9  11       39.26       50.75      3.50 o
  -4  10  11       19.56       24.45      1.42 o
  -3  10  11       24.25       22.57      1.47 o
  -2  10  11      249.71      246.49      4.37 o
  -1  10  11        4.59        3.24      0.50 o
   0  10  11       63.64       63.26      2.23 o
   1  10  11       67.41       62.07      1.76 o
   2  10  11      136.31      126.05      3.34 o
   3  10  11      181.07      175.48      4.49 o
   4  10  11        3.99        5.37      1.16 o
   5  10  11        9.49       12.47      2.41 o
   6  10  11        6.94        5.86      1.27 o
  -4  11  11        2.40        1.35      0.65 o
  -3  11  11        3.53        1.04      0.62 o
  -2  11  11       82.34       83.56      2.52 o
  -1  11  11      336.97      311.49      4.31 o
   0  11  11      541.92      538.04      7.21 o
   1  11  11        1.35        1.30      0.47 o
   2  11  11       61.09       58.92      2.18 o
   3  11  11       73.26       77.20      4.20 o
   4  11  11       11.87       11.82      1.75 o
   5  11  11        0.89        1.41      1.27 o
  -4  12  11       33.24       41.95      2.85 o
  -3  12  11       11.88       11.51      1.08 o
  -2  12  11       65.71       68.03      2.26 o
  -1  12  11       88.91       88.12      2.84 o
   0  12  11      105.25       88.97      2.45 o
   1  12  11      265.49      260.04      4.17 o
   2  12  11      373.80      335.75     15.15 o
   3  12  11       94.46       91.82      3.26 o
   4  12  11       68.62       65.70      3.68 o
   5  12  11       22.85       28.69      3.06 o
  -3  13  11       88.74      102.43      2.80 o
  -2  13  11       89.30       99.09      3.11 o
  -1  13  11       94.96       90.05      2.64 o
   0  13  11      162.05      147.43      3.39 o
   1  13  11       56.56       62.83      2.72 o
   2  13  11       29.10       26.58      1.86 o
   3  13  11       50.33       54.61      2.49 o
   4  13  11       10.32        7.42      1.34 o
   5  13  11       16.45       19.07      2.40 o
  -3  14  11       50.24       55.68      1.90 o
  -2  14  11       73.35       70.12      2.48 o
  -1  14  11       20.83       21.30      1.41 o
   0  14  11      126.17      129.95      3.48 o
   1  14  11       56.14       52.68      2.19 o
   2  14  11        5.22        5.66      1.03 o
   3  14  11       30.21       26.45      1.72 o
   4  14  11       12.83       12.19      1.54 o
   5  14  11       11.21       11.86      1.81 o
  -3  15  11        3.47        5.00      0.60 o
  -2  15  11        0.40        0.53      0.44 o
  -1  15  11       39.83       42.14      2.31 o
   0  15  11       47.08       47.66      1.90 o
   1  15  11        7.58        8.36      0.95 o
   2  15  11       34.87       33.62      2.02 o
   3  15  11        4.41        5.68      0.93 o
   4  15  11        0.51       -0.10      0.69 o
  -2  16  11       57.66       64.58      3.33 o
  -1  16  11       65.17       63.14      3.12 o
   0  16  11        0.04        0.72      0.60 o
   1  16  11        1.02        0.81      0.54 o
   2  16  11        0.22        1.14      0.78 o
   3  16  11       11.68       10.56      1.52 o
   4  16  11        0.06       -0.07      0.54 o
  -2  17  11        0.39        0.09      0.44 o
  -1  17  11       10.83       11.23      1.07 o
   0  17  11        0.56        0.63      0.91 o
   1  17  11        0.19        0.30      0.59 o
   2  17  11        4.75        3.52      1.03 o
   3  17  11       44.09       39.28      1.93 o
  -1  18  11      102.57      118.15      5.08 o
   0  18  11        1.31        2.09      0.77 o
   1  18  11       56.63       49.99      1.85 o
   2  18  11        3.31        3.42      0.68 o
   3  18  11        5.64        4.06      0.67 o
   1  19  11       69.39       70.83      3.76 o
   2  19  11        8.31        8.73      1.75 o
  -1 -13  12        0.73        0.83      0.47 o
   0 -13  12        0.04       -0.28      0.93 o
  -2 -12  12       26.15       25.22      1.28 o
  -1 -12  12        0.52        0.97      0.48 o
   0 -12  12       42.43       40.34      2.33 o
   1 -12  12       74.94       65.84      2.15 o
  -3 -11  12       23.34       17.91      1.24 o
  -2 -11  12       56.77       58.41      2.17 o
  -1 -11  12       11.98       14.48      1.18 o
   0 -11  12       16.54       19.07      1.14 o
   1 -11  12       20.79       22.68      1.29 o
   2 -11  12        6.66        7.73      1.01 o
  -3 -10  12        6.24        6.34      0.93 o
  -2 -10  12       54.33       54.67      2.33 o
  -1 -10  12        5.12        3.48      0.81 o
   0 -10  12       16.88       12.80      1.06 o
   1 -10  12       76.70       76.79      2.60 o
   2 -10  12      133.29      143.64      5.59 o
   3 -10  12        6.82        8.85      1.02 o
  -4  -9  12       56.27       45.69      2.09 o
  -3  -9  12       17.59       16.64      1.54 o
  -2  -9  12        0.21        0.52      0.59 o
  -1  -9  12       61.81       62.02      2.34 o
   0  -9  12       55.82       71.21      2.26 o
   1  -9  12      112.70      111.03      3.35 o
   2  -9  12       41.18       43.60      2.74 o
   3  -9  12        1.11        2.59      1.13 o
  -4  -8  12       52.67       51.78      2.13 o
  -3  -8  12       28.13       32.07      1.77 o
  -2  -8  12        0.83       -0.29      0.49 o
  -1  -8  12       37.63       40.02      1.64 o
   0  -8  12       32.99       33.74      1.62 o
   1  -8  12        1.84        1.64      0.60 o
   2  -8  12      151.15      181.61      4.86 o
   3  -8  12       34.28       29.84      2.14 o
  -5  -7  12        7.86        6.21      1.07 o
  -4  -7  12       60.33       58.36      1.90 o
  -3  -7  12       56.50       50.90      2.32 o
  -2  -7  12      206.65      206.35      4.04 o
  -1  -7  12        4.94        4.19      0.62 o
   0  -7  12      458.36      411.17      5.75 o
   1  -7  12        4.86        7.18      0.83 o
   2  -7  12        6.79        8.28      0.95 o
   3  -7  12        0.86        1.32      0.79 o
   4  -7  12        0.07       -0.27      0.51 o
  -5  -6  12        2.26        2.27      0.90 o
  -4  -6  12        0.63        1.09      0.53 o
  -3  -6  12       71.36       69.62      2.09 o
  -2  -6  12        1.87        4.02      0.74 o
  -1  -6  12       30.65       28.74      1.18 o
   0  -6  12      132.20      135.55      2.52 o
   1  -6  12       50.40       43.02      1.68 o
   2  -6  12        6.31        3.84      0.74 o
   3  -6  12        0.84        1.94      0.85 o
   4  -6  12       25.25       32.83      3.42 o
  -5  -5  12       69.74       74.91      3.91 o
  -4  -5  12        1.07        0.35      0.80 o
  -3  -5  12       40.11       47.13      1.90 o
  -2  -5  12      153.28      150.28      3.53 o
  -1  -5  12        0.31        0.47      0.34 o
   0  -5  12      173.01      158.00      2.58 o
   1  -5  12      240.01      210.46      3.01 o
   2  -5  12      178.91      176.33      4.08 o
   3  -5  12       93.94       88.63      3.95 o
   4  -5  12       33.70       36.49      3.34 o
  -5  -4  12       16.83       26.21      1.46 o
  -4  -4  12       12.23        9.71      1.09 o
  -3  -4  12        0.31        1.35      0.51 o
  -2  -4  12      709.34      691.55      8.84 o
  -1  -4  12       25.59       22.95      1.00 o
   0  -4  12      219.94      214.91      5.73 o
   1  -4  12      250.42      236.75      3.16 o
   2  -4  12       56.66       60.05      2.26 o
   3  -4  12       52.26       54.09      2.45 o
   4  -4  12       15.48       18.96      2.65 o
   5  -4  12        7.94        6.24      1.70 o
  -5  -3  12        1.37       -0.11      0.42 o
  -4  -3  12       40.64       33.71      1.63 o
  -3  -3  12       32.65       30.50      1.82 o
  -2  -3  12      232.74      244.49      3.27 o
  -1  -3  12      856.14      911.89     18.31 o
   0  -3  12       23.85       20.97      1.03 o
   1  -3  12      123.62      108.40      2.15 o
   2  -3  12       35.92       31.36      1.40 o
   3  -3  12      224.98      226.18      5.97 o
   5  -3  12        8.23        8.46      1.71 o
  -5  -2  12        3.79        4.27      0.58 o
  -4  -2  12      172.32      176.09      3.81 o
  -3  -2  12      357.01      370.36     10.00 o
  -2  -2  12       88.81       80.65      1.88 o
  -1  -2  12       17.76       22.18      0.98 o
   0  -2  12       27.01       31.03      1.36 o
   1  -2  12      309.87      308.40      4.92 o
   2  -2  12       11.40       11.57      0.76 o
   3  -2  12      418.09      383.50      6.27 o
   4  -2  12      431.42      423.19     31.25 o
   5  -2  12       38.99       43.84      3.81 o
  -5  -1  12        1.73        1.75      0.43 o
  -4  -1  12        8.04        8.65      0.94 o
  -3  -1  12      181.10      167.83      2.92 o
  -2  -1  12      219.03      219.09      3.01 o
  -1  -1  12       85.13       87.87      1.95 o
   0  -1  12       42.00       40.41      1.28 o
   1  -1  12      174.02      170.35      2.95 o
   2  -1  12      520.75      466.85     11.16 o
   3  -1  12      307.14      281.52      9.83 o
   4  -1  12       35.89       33.29      3.05 o
   5  -1  12       15.85       17.14      1.63 o
  -5   0  12       38.28       38.35      1.55 o
  -4   0  12        8.04       10.23      1.01 o
  -3   0  12       17.77       12.32      0.83 o
  -2   0  12        8.68        7.27      0.55 o
  -1   0  12      370.88      420.64      4.32 o
   0   0  12      489.10      500.77      4.67 o
   1   0  12       38.05       25.27      1.11 o
   2   0  12      474.92      465.36     10.04 o
   3   0  12      125.92      115.62      4.60 o
   4   0  12       97.80       75.03      7.98 o
   5   0  12       16.44       12.02      1.50 o
  -5   1  12       31.66       34.84      1.47 o
  -4   1  12       98.83      103.56      3.30 o
  -3   1  12      132.16      134.03      2.96 o
  -2   1  12        3.33        5.23      0.48 o
  -1   1  12     1897.10     2010.94     23.07 o
   0   1  12       49.00       45.20      1.22 o
   1   1  12        0.44        1.11      0.42 o
   2   1  12       10.77        7.69      0.95 o
   3   1  12      300.12      263.56     13.08 o
   4   1  12      170.37      202.93      6.55 o
   5   1  12       87.15       94.72      4.10 o
  -5   2  12       50.31       54.37      2.05 o
  -4   2  12      259.24      272.75      5.23 o
  -3   2  12      211.02      197.19      3.56 o
  -2   2  12        9.63       11.12      0.61 o
  -1   2  12      279.04      281.67      4.31 o
   0   2  12        5.50        5.38      0.55 o
   1   2  12        6.16        7.17      0.57 o
   2   2  12       13.76       20.60      1.27 o
   3   2  12      528.80      517.95     16.27 o
   4   2  12      112.31      129.12      4.43 o
   5   2  12        0.04       -0.69      0.91 o
   6   2  12       44.14       31.89      2.34 o
  -5   3  12      115.62      131.31      5.13 o
  -4   3  12       54.87       57.87      2.84 o
  -3   3  12        0.05       -0.20      0.38 o
  -2   3  12      132.76      138.05      2.45 o
  -1   3  12       42.04       49.86      1.27 o
   0   3  12      497.46      488.68      8.67 o
   1   3  12     1260.02     1244.40     12.78 o
   2   3  12      378.03      398.83      6.35 o
   3   3  12      260.36      210.70      6.34 o
   4   3  12      285.33      281.14      6.55 o
   5   3  12       78.44       99.60      3.62 o
   6   3  12       57.68       64.50      3.48 o
  -5   4  12        3.51        1.19      0.64 o
  -4   4  12        7.24        6.48      0.75 o
  -3   4  12        2.46        2.40      0.43 o
  -2   4  12      202.15      192.82      2.64 o
  -1   4  12      100.09      118.34      2.13 o
   0   4  12       69.41       84.26      1.83 o
   1   4  12       11.92        6.05      0.55 o
   2   4  12        0.90        0.27      0.41 o
   3   4  12      723.87      735.01     21.13 o
   4   4  12        1.55        0.00      0.86 o
   5   4  12       12.67       18.52      1.65 o
   6   4  12        1.78        3.55      1.06 o
  -5   5  12        2.14        2.20      0.66 o
  -4   5  12       89.03       91.25      3.22 o
  -3   5  12      165.14      159.99      4.44 o
  -2   5  12       33.46       35.91      1.06 o
  -1   5  12        7.05        8.14      0.60 o
   0   5  12      136.53      123.16      2.20 o
   1   5  12        9.29       12.49      0.69 o
   2   5  12        0.65        0.88      0.51 o
   3   5  12       34.32       27.70      1.17 o
   4   5  12       88.20       85.70      3.63 o
   5   5  12        0.40       -0.29      0.90 o
   6   5  12        3.59        6.28      1.28 o
  -5   6  12        8.52        7.46      0.73 o
  -4   6  12       85.24       78.25      4.07 o
  -3   6  12       32.84       32.91      1.57 o
  -2   6  12      157.46      151.90      2.28 o
  -1   6  12       17.95       14.11      0.77 o
   0   6  12      362.94      338.85      4.20 o
   1   6  12      300.60      338.71      3.90 o
   2   6  12       92.96       79.37      2.34 o
   3   6  12        9.67       10.99      0.77 o
   4   6  12      456.66      507.07     10.37 o
   5   6  12        9.69        4.47      1.68 o
   6   6  12       34.51       44.91      3.01 o
  -5   7  12        3.68        3.48      0.52 o
  -4   7  12      417.99      442.62     10.49 o
  -3   7  12      285.17      283.41      5.32 o
  -2   7  12       14.08       13.25      0.72 o
  -1   7  12      165.30      158.32      2.41 o
   0   7  12      120.42      114.79      2.47 o
   1   7  12      537.41      551.99      9.73 o
   2   7  12       85.56       82.51      2.12 o
   3   7  12       75.69       69.14      2.47 o
   4   7  12       71.31       70.00      3.95 o
   5   7  12        0.30        1.53      1.55 o
   6   7  12       46.97       58.73      3.35 o
  -5   8  12        1.92        2.76      0.57 o
  -4   8  12      183.27      185.37      5.16 o
  -3   8  12       63.19       60.77      2.69 o
  -2   8  12      306.92      323.63      4.09 o
  -1   8  12      839.29      829.49     12.37 o
   0   8  12      222.04      210.60      3.50 o
   1   8  12       14.53       17.94      1.02 o
   2   8  12        1.50        0.60      0.41 o
   3   8  12      458.45      425.82     13.22 o
   4   8  12        2.69        2.20      0.98 o
   5   8  12      208.73      240.23      6.64 o
   6   8  12       50.37       71.68      4.07 o
  -4   9  12        4.29        6.08      0.76 o
  -3   9  12       36.47       39.14      2.17 o
  -2   9  12      932.53      910.71     13.83 o
  -1   9  12       52.70       47.81      1.41 o
   0   9  12       52.64       46.91      1.35 o
   1   9  12       19.27       17.77      1.03 o
   2   9  12     1454.78     1416.81     36.90 o
   3   9  12      904.27      858.41     33.37 o
   4   9  12        3.41        4.32      1.12 o
   5   9  12       72.96       77.29      3.63 o
   6   9  12        6.99        9.29      1.49 o
  -4  10  12        8.88       15.34      1.04 o
  -3  10  12       15.76       17.96      1.29 o
  -2  10  12      182.67      180.46      3.72 o
  -1  10  12        5.69        6.97      0.63 o
   0  10  12       38.43       36.01      1.23 o
   1  10  12      552.15      565.75      8.70 o
   2  10  12       66.48       64.13      2.23 o
   3  10  12      234.70      243.13      7.43 o
   4  10  12       18.11       16.97      1.61 o
   5  10  12        6.14        7.98      1.64 o
  -4  11  12        0.64        0.09      0.47 o
  -3  11  12       51.66       57.22      2.33 o
  -2  11  12      306.73      311.26      5.54 o
  -1  11  12      212.78      193.52      4.08 o
   0  11  12      161.54      155.85      2.72 o
   1  11  12       33.20       32.74      1.61 o
   2  11  12       80.17       82.98      2.60 o
   3  11  12       59.18       59.30      3.67 o
   4  11  12       42.32       39.85      2.91 o
   5  11  12       14.26       12.67      2.26 o
  -4  12  12       10.18       14.43      1.62 o
  -3  12  12       89.05      103.37      2.95 o
  -2  12  12       26.39       30.53      1.51 o
  -1  12  12       26.53       27.94      1.50 o
   0  12  12      136.41      129.89      3.16 o
   1  12  12       16.64       16.68      1.19 o
   2  12  12      129.98      131.49      5.24 o
   3  12  12       64.14       58.82      2.96 o
   4  12  12       12.63       14.19      1.80 o
   5  12  12        4.16        3.68      1.31 o
  -3  13  12       32.08       32.40      1.54 o
  -2  13  12       64.14       74.27      2.65 o
  -1  13  12        5.79        7.01      0.83 o
   0  13  12       82.41       79.20      2.49 o
   1  13  12      102.78      117.15      3.71 o
   2  13  12       40.29       38.76      2.24 o
   3  13  12       18.88       21.56      1.81 o
   4  13  12       14.00       15.33      1.78 o
   5  13  12        6.00        4.32      1.29 o
  -3  14  12       17.40       15.14      1.29 o
  -2  14  12       14.99       16.10      1.21 o
  -1  14  12        0.08       -0.28      0.78 o
   0  14  12        0.02        0.51      0.49 o
   1  14  12       24.79       18.15      1.32 o
   2  14  12      106.51      114.57      3.71 o
   3  14  12       78.09       77.16      3.28 o
   4  14  12       49.24       58.55      3.07 o
   5  14  12        4.82        3.55      1.01 o
  -3  15  12       16.66       12.50      1.56 o
  -2  15  12       20.13       26.65      1.36 o
  -1  15  12       12.18       15.56      1.42 o
   0  15  12        0.06        0.45      0.70 o
   1  15  12       23.84       23.09      1.45 o
   2  15  12       41.11       47.41      2.32 o
   3  15  12       58.09       55.50      2.65 o
   4  15  12        0.18        1.08      0.60 o
  -2  16  12       10.28       13.64      1.21 o
  -1  16  12        1.91        0.67      0.59 o
   0  16  12        7.53        8.65      0.99 o
   1  16  12       81.36       82.80      2.55 o
   2  16  12        0.96        1.35      0.92 o
   3  16  12       27.72       32.84      2.36 o
   4  16  12        0.16       -0.42      0.42 o
  -1  17  12       55.36       62.55      2.36 o
   0  17  12        7.69        4.80      0.70 o
   1  17  12       27.10       28.85      1.54 o
   2  17  12        0.15        0.34      0.67 o
   3  17  12       10.65       11.17      1.28 o
  -1  18  12       47.27       43.74      2.96 o
   0  18  12        4.22        3.29      0.79 o
   1  18  12        2.91        3.42      0.64 o
   2  18  12        8.46        8.41      0.93 o
   3  18  12       15.44       12.98      1.30 o
   1  19  12        2.32        2.92      0.85 o
  -2 -12  13       12.11       13.86      1.19 o
  -1 -12  13        7.20        9.03      0.76 o
   0 -12  13        0.25        0.28      0.48 o
  -3 -11  13        0.02       -0.03      0.33 o
  -2 -11  13        0.19       -0.50      0.50 o
  -1 -11  13       81.50       82.81      2.49 o
   0 -11  13       52.74       54.61      1.95 o
   1 -11  13        3.44        2.86      0.58 o
  -3 -10  13       94.85       95.03      5.11 o
  -2 -10  13       52.21       51.35      2.07 o
  -1 -10  13        0.05       -0.03      0.48 o
   0 -10  13        1.42        1.93      0.50 o
   1 -10  13        4.36        4.14      0.70 o
   2 -10  13       46.42       50.50      2.44 o
  -3  -9  13        3.27        3.66      0.72 o
  -2  -9  13        0.99        0.15      0.61 o
  -1  -9  13       19.44       20.47      1.52 o
   0  -9  13       44.59       49.40      1.99 o
   1  -9  13       70.50       66.02      2.46 o
   2  -9  13        7.37        8.08      1.24 o
   3  -9  13       23.21       25.80      1.58 o
  -4  -8  13        0.01        0.33      0.45 o
  -3  -8  13        4.51        3.90      0.86 o
  -2  -8  13       67.82       60.63      2.57 o
  -1  -8  13       31.11       36.80      1.64 o
   0  -8  13       13.89       11.42      0.97 o
   1  -8  13       51.92       51.41      2.30 o
   2  -8  13       14.00       19.38      1.57 o
   3  -8  13       50.99       53.82      5.37 o
  -4  -7  13       58.72       67.42      3.50 o
  -3  -7  13        7.21        4.98      0.81 o
  -2  -7  13       13.07       16.52      1.16 o
  -1  -7  13       54.05       43.98      1.71 o
   0  -7  13       91.26       96.24      2.70 o
   1  -7  13       96.31       65.39      2.43 o
   2  -7  13        0.16       -0.79      0.79 o
   3  -7  13        2.93        6.23      1.10 o
  -4  -6  13        4.20        4.98      1.05 o
  -3  -6  13      189.70      186.94      4.39 o
  -2  -6  13       10.74        6.63      0.74 o
  -1  -6  13       40.48       42.45      1.68 o
   0  -6  13       74.10       62.46      2.19 o
   1  -6  13      404.80      400.77      7.41 o
   2  -6  13        0.21        0.96      0.60 o
   3  -6  13        9.60       10.32      1.50 o
   4  -6  13      131.24      136.32      3.88 o
  -5  -5  13       43.11       49.86      2.95 o
  -4  -5  13       38.63       39.90      2.72 o
  -3  -5  13       13.17        9.05      1.02 o
  -2  -5  13        0.47        0.70      0.54 o
  -1  -5  13      171.66      160.44      2.93 o
   0  -5  13       28.50       28.48      1.11 o
   1  -5  13     1128.29     1107.41     10.94 o
   2  -5  13      776.11      849.30     11.13 o
   3  -5  13       89.42       95.90      4.27 o
   4  -5  13       66.09       79.15      2.89 o
  -5  -4  13       43.14       48.26      3.15 o
  -4  -4  13        2.61        3.67      0.72 o
  -3  -4  13        4.94        5.85      0.89 o
  -2  -4  13       19.54       15.12      0.95 o
  -1  -4  13     1116.48     1113.53     11.74 o
   0  -4  13       58.21       51.60      1.39 o
   1  -4  13      646.32      597.06      5.79 o
   2  -4  13       44.89       47.25      2.14 o
   3  -4  13        0.82        0.23      0.84 o
   4  -4  13       14.68       18.89      2.70 o
  -5  -3  13        1.42        0.96      0.60 o
  -4  -3  13       49.35       53.18      2.28 o
  -3  -3  13      110.66      113.15      3.42 o
  -2  -3  13        1.64        2.24      0.49 o
  -1  -3  13       53.12       43.29      1.36 o
   0  -3  13        8.66       11.04      0.72 o
   1  -3  13       75.06       80.47      2.03 o
   2  -3  13      179.60      175.43      8.92 o
   3  -3  13      245.51      244.58     10.97 o
   4  -3  13        0.61        1.00      1.27 o
   5  -3  13       35.23       39.63      3.04 o
  -5  -2  13        0.20        0.74      0.31 o
  -4  -2  13        5.66        6.06      0.76 o
  -3  -2  13       11.49       12.02      1.18 o
  -2  -2  13       40.05       43.66      1.51 o
  -1  -2  13      210.24      204.30      5.53 o
   0  -2  13     1573.07     1576.73     19.69 o
   1  -2  13       48.31       49.76      1.55 o
   2  -2  13       52.03       45.50      1.74 o
   3  -2  13      124.39      117.95      4.10 o
   4  -2  13      263.20      255.15      6.80 o
   5  -2  13        3.54        0.80      0.94 o
  -5  -1  13        1.14        1.05      0.41 o
  -4  -1  13       15.98       11.19      0.99 o
  -3  -1  13      265.28      256.41      5.18 o
  -2  -1  13      541.58      527.35      5.36 o
  -1  -1  13      394.49      381.12     11.95 o
   0  -1  13      105.65       90.60      1.98 o
   1  -1  13      244.90      272.63      4.39 o
   2  -1  13       19.18       16.07      1.06 o
   3  -1  13        8.28       10.86      1.33 o
   4  -1  13      227.49      240.25      6.87 o
   5  -1  13       24.50       23.64      1.82 o
  -5   0  13        3.12        4.15      0.54 o
  -4   0  13        2.84        3.37      0.65 o
  -3   0  13      380.12      365.09      5.94 o
  -2   0  13      174.24      172.66      2.65 o
  -1   0  13       49.83       50.69      1.32 o
   0   0  13     1108.69     1148.15      9.89 o
   1   0  13      508.23      501.02      5.85 o
   2   0  13        0.27        0.15      0.42 o
   3   0  13        2.63        0.40      1.40 o
   4   0  13       58.94       63.38      3.62 o
   5   0  13       17.07       12.78      1.45 o
  -5   1  13        4.33        5.70      0.61 o
  -4   1  13       13.37       14.96      1.15 o
  -3   1  13      131.49      133.74      3.23 o
  -2   1  13       12.93        9.07      0.62 o
  -1   1  13      120.63      121.06      2.18 o
   0   1  13      315.92      353.17      4.92 o
   1   1  13     1098.93     1088.20      9.04 o
   2   1  13       13.57       26.59      1.08 o
   3   1  13      139.76      118.22      5.09 o
   4   1  13       60.17       79.88      4.14 o
   5   1  13        1.61        0.34      1.41 o
  -5   2  13       28.89       24.70      1.59 o
  -4   2  13       22.27       23.22      1.41 o
  -3   2  13      104.58       98.14      2.78 o
  -2   2  13      109.38       98.44      2.01 o
  -1   2  13      269.23      290.97      3.55 o
   0   2  13      764.81      809.62      8.17 o
   1   2  13       53.98       52.13      1.75 o
   2   2  13     1363.71     1353.29     14.48 o
   3   2  13      257.68      247.59     11.15 o
   4   2  13       40.46       40.01      4.79 o
   5   2  13        1.76        1.43      1.73 o
  -5   3  13       37.27       33.33      1.98 o
  -4   3  13       58.59       64.37      2.51 o
  -3   3  13       91.57       94.35      2.70 o
  -2   3  13        4.29        3.76      0.51 o
  -1   3  13      297.27      288.54      3.28 o
   0   3  13      328.14      331.92      4.23 o
   1   3  13      766.74      743.74      8.91 o
   2   3  13      284.65      244.03      4.32 o
   3   3  13       49.13       49.81      1.92 o
   4   3  13        7.37        5.21      0.92 o
   5   3  13       13.33       15.16      1.80 o
  -5   4  13       10.60        9.73      0.99 o
  -4   4  13       30.48       30.22      1.53 o
  -3   4  13        0.50        0.49      0.47 o
  -2   4  13        4.36        5.50      0.51 o
  -1   4  13       24.51       15.56      0.90 o
   0   4  13        2.60        1.20      0.35 o
   1   4  13      166.49      193.83      3.36 o
   2   4  13        3.79        2.13      0.39 o
   3   4  13       24.63       17.92      0.99 o
   4   4  13       55.65       66.81      3.21 o
   5   4  13       57.81       67.69      4.18 o
   6   4  13        6.59       11.82      1.57 o
  -5   5  13        2.31        2.35      0.57 o
  -4   5  13       21.65       19.11      1.38 o
  -3   5  13        1.45        1.53      0.51 o
  -2   5  13        0.13        0.37      0.28 o
  -1   5  13      439.16      463.06      4.18 o
   0   5  13       73.11       79.65      2.09 o
   1   5  13       25.19       29.15      1.19 o
   2   5  13      176.93      156.33      2.67 o
   3   5  13       10.53        8.79      0.68 o
   4   5  13        0.35        1.65      0.89 o
   5   5  13        0.28        0.41      0.89 o
   6   5  13       23.25       36.67      2.54 o
  -5   6  13        0.00       -0.02      0.36 o
  -4   6  13       10.68       10.89      1.23 o
  -3   6  13       20.06       23.01      1.33 o
  -2   6  13       15.76       15.79      0.75 o
  -1   6  13      347.33      350.75      3.34 o
   0   6  13     1083.07     1057.72      8.62 o
   1   6  13       14.37       16.35      0.85 o
   2   6  13        9.22       11.91      0.83 o
   3   6  13       12.00        6.95      0.66 o
   4   6  13        0.80        0.80      0.97 o
   5   6  13       92.80      123.74      4.74 o
   6   6  13       28.88       52.55      3.06 o
  -5   7  13        6.49        5.66      0.77 o
  -4   7  13        1.55        2.05      0.72 o
  -3   7  13      119.68      130.02      3.10 o
  -2   7  13        9.97        7.12      0.55 o
  -1   7  13        5.56        5.66      0.53 o
   0   7  13        0.31        0.66      0.39 o
   1   7  13       63.32       78.88      1.61 o
   2   7  13       16.09       17.67      0.99 o
   3   7  13       19.12       15.55      0.98 o
   4   7  13        1.31        2.07      1.02 o
   5   7  13       53.79       65.58      3.41 o
  -5   8  13        1.13        2.51      0.76 o
  -4   8  13        2.89        3.53      0.65 o
  -3   8  13      633.85      655.51     10.93 o
  -2   8  13       63.26       53.06      1.50 o
  -1   8  13        3.80        4.18      0.54 o
   0   8  13      310.97      321.34      4.01 o
   1   8  13       16.28        8.38      0.68 o
   2   8  13       46.81       48.09      1.62 o
   3   8  13       32.43       30.23      1.89 o
   4   8  13       46.20       55.38      4.28 o
   5   8  13        4.78        5.08      1.58 o
  -4   9  13        0.18        0.04      0.46 o
  -3   9  13      303.67      311.02      7.77 o
  -2   9  13      503.50      510.25      6.43 o
  -1   9  13      522.67      506.93      9.35 o
   0   9  13      499.74      507.09      5.76 o
   1   9  13      142.16      141.40      2.90 o
   2   9  13      743.60      675.96     11.46 o
   3   9  13        9.84        8.45      1.50 o
   4   9  13       28.94       41.13      4.64 o
   5   9  13       12.42       20.69      1.96 o
  -4  10  13       13.33       17.97      1.28 o
  -3  10  13       86.50       84.11      2.86 o
  -2  10  13       29.16       31.93      1.44 o
  -1  10  13      346.68      319.01      5.90 o
   0  10  13        9.33        7.37      0.65 o
   1  10  13      567.30      547.71      6.73 o
   2  10  13      199.86      171.87      3.80 o
   3  10  13      370.16      381.59     12.06 o
   4  10  13       27.29       22.78      2.23 o
   5  10  13        1.07       10.19     10.48 o
  -4  11  13        0.52        0.72      0.55 o
  -3  11  13        2.70        2.26      0.65 o
  -2  11  13       20.58       17.74      1.19 o
  -1  11  13       39.25       34.75      1.52 o
   0  11  13       26.36       25.23      1.15 o
   1  11  13      173.29      151.69      3.49 o
   2  11  13      134.92      140.23      4.85 o
   3  11  13      312.47      284.31      7.97 o
   4  11  13       62.67       57.39      3.38 o
   5  11  13        0.54        0.43      0.89 o
  -4  12  13        0.31        0.14      0.36 o
  -3  12  13        0.37       -0.02      0.49 o
  -2  12  13        5.59        4.06      0.97 o
  -1  12  13       18.17       15.66      1.06 o
   0  12  13       31.42       25.77      1.45 o
   1  12  13       68.63       79.16      3.62 o
   2  12  13       12.96       14.24      1.69 o
   3  12  13       27.95       27.48      2.48 o
   4  12  13      103.99      119.04      4.70 o
   5  12  13       15.42       14.81      2.12 o
  -3  13  13        0.75        0.55      0.40 o
  -2  13  13        1.17        0.97      0.55 o
  -1  13  13       38.40       35.77      1.66 o
   0  13  13       46.71       48.72      1.95 o
   1  13  13       20.47       18.07      1.81 o
   2  13  13      104.00       98.48      4.79 o
   3  13  13       31.25       29.46      2.70 o
   4  13  13       27.13       24.81      2.11 o
   5  13  13       10.42       11.11      1.66 o
  -3  14  13        1.84        1.68      0.38 o
  -2  14  13        4.41        4.17      0.85 o
  -1  14  13       15.31       18.74      1.44 o
   0  14  13       31.39       33.51      1.75 o
   1  14  13       11.93       19.96      1.56 o
   2  14  13      180.60      194.04      4.79 o
   3  14  13       12.79       14.17      1.83 o
   4  14  13        6.25        5.91      1.08 o
  -2  15  13       10.31       11.47      1.09 o
  -1  15  13        1.64        2.85      0.76 o
   0  15  13        3.51        3.06      0.88 o
   1  15  13       20.98       19.19      1.33 o
   2  15  13       86.19       84.84      3.01 o
   3  15  13        5.01        3.06      0.79 o
   4  15  13        2.26        0.47      0.80 o
  -2  16  13        1.02        0.49      0.35 o
  -1  16  13        0.02        0.36      0.57 o
   0  16  13        1.47        1.34      0.70 o
   1  16  13        3.18        2.75      0.66 o
   2  16  13       43.15       40.10      2.25 o
   3  16  13       41.70       39.29      2.19 o
   4  16  13        3.14        1.82      0.76 o
  -1  17  13       74.02       85.04      3.11 o
   0  17  13        5.23        4.03      0.64 o
   1  17  13       40.39       43.09      2.14 o
   2  17  13        4.28        6.23      1.14 o
   3  17  13       48.26       48.79      6.24 o
   0  18  13        4.71        6.20      0.93 o
   1  18  13        6.40        3.66      0.76 o
   2  18  13        3.59        3.88      0.76 o
  -2 -11  14       14.16       13.64      1.23 o
  -1 -11  14       73.18       83.81      2.57 o
   0 -11  14       33.42       38.11      1.73 o
  -3 -10  14       20.41       17.89      1.38 o
  -2 -10  14       19.67       22.46      1.28 o
  -1 -10  14       32.61       43.25      1.84 o
   0 -10  14        2.10        0.71      0.43 o
   1 -10  14       82.47       80.56      2.63 o
   2 -10  14       23.52       21.46      2.02 o
  -3  -9  14       11.23       11.38      1.33 o
  -2  -9  14       13.78       12.39      1.09 o
  -1  -9  14       54.23       40.67      2.14 o
   0  -9  14        0.50       -0.04      0.46 o
   1  -9  14       29.25       25.99      1.71 o
   2  -9  14       13.00       15.83      1.45 o
  -4  -8  14       10.59        9.27      1.34 o
  -3  -8  14       23.07       21.75      1.94 o
  -2  -8  14       10.52       13.71      1.22 o
  -1  -8  14       90.15       99.51      2.96 o
   0  -8  14      140.74      142.89      3.38 o
   1  -8  14        3.41        3.37      0.82 o
   2  -8  14        0.26        0.11      0.58 o
   3  -8  14       57.83       60.83      2.47 o
  -4  -7  14       22.98       26.82      2.67 o
  -3  -7  14        4.04        4.07      0.77 o
  -2  -7  14        5.99        4.12      0.79 o
  -1  -7  14        5.09        4.69      0.56 o
   0  -7  14        0.37       -0.19      0.52 o
   1  -7  14       18.74       22.24      1.84 o
   2  -7  14      180.14      183.03      5.08 o
   3  -7  14       45.74       50.55      2.37 o
  -4  -6  14        0.87        1.09      0.69 o
  -3  -6  14       96.33       89.72      2.88 o
  -2  -6  14       31.19       29.15      1.68 o
  -1  -6  14      121.10      118.38      3.28 o
   0  -6  14       82.27       94.63      2.66 o
   1  -6  14       14.27       14.01      1.15 o
   2  -6  14       24.59       30.70      2.04 o
   3  -6  14       87.82       89.90      3.70 o
  -4  -5  14        1.71        2.09      0.60 o
  -3  -5  14      196.65      214.85      4.75 o
  -2  -5  14        4.25        5.18      0.81 o
  -1  -5  14      139.12      122.76      3.11 o
   0  -5  14       13.71       10.09      0.93 o
   1  -5  14       31.12       23.19      1.49 o
   2  -5  14        9.42        5.37      0.91 o
   3  -5  14      287.60      286.58      7.13 o
   4  -5  14        9.88        9.06      1.08 o
  -5  -4  14       30.77       38.04      1.75 o
  -4  -4  14        7.21        9.65      1.14 o
  -3  -4  14       21.00       25.06      1.57 o
  -2  -4  14      253.37      242.56      4.43 o
  -1  -4  14       58.15       56.29      2.10 o
   0  -4  14      146.84      138.76      2.57 o
   1  -4  14       73.75       77.96      3.08 o
   2  -4  14        4.24        6.70      1.00 o
   3  -4  14        1.31       -0.08      0.95 o
   4  -4  14       26.32       23.97      3.28 o
  -5  -3  14        9.31        4.12      0.83 o
  -4  -3  14        0.15       -0.13      0.73 o
  -3  -3  14       25.54       31.68      1.81 o
  -2  -3  14      974.29      995.93     12.11 o
  -1  -3  14       73.66       73.56      2.05 o
   0  -3  14      110.95      108.97      2.13 o
   1  -3  14       10.18        8.49      0.73 o
   2  -3  14       70.63       64.91      2.75 o
   3  -3  14       10.95       10.56      2.86 o
   4  -3  14      127.22      133.58      4.71 o
  -5  -2  14       38.49       39.57      1.66 o
  -4  -2  14       39.52       46.77      2.69 o
  -3  -2  14       38.77       33.76      1.88 o
  -2  -2  14      124.97      110.86      2.58 o
  -1  -2  14        2.15        2.12      0.41 o
   0  -2  14       20.01       22.31      1.17 o
   1  -2  14      163.93      170.41      2.98 o
   2  -2  14      195.05      185.47      5.64 o
   3  -2  14       10.28        9.31      1.61 o
   4  -2  14       87.81      109.11      6.62 o
   5  -2  14        5.59        3.35      1.00 o
  -5  -1  14        8.56        9.17      0.63 o
  -4  -1  14        5.81        4.22      0.79 o
  -3  -1  14      111.76      115.56      3.44 o
  -2  -1  14      213.31      215.18      3.43 o
  -1  -1  14       25.96       29.38      1.05 o
   0  -1  14       44.52       47.38      1.62 o
   1  -1  14       24.97       26.40      1.26 o
   2  -1  14        5.51        9.74      0.95 o
   3  -1  14       40.42       31.67      1.91 o
   4  -1  14        1.84        3.10      2.44 o
   5  -1  14        1.63        1.39      0.86 o
  -5   0  14        0.06        0.16      0.29 o
  -4   0  14      254.07      264.90      5.48 o
  -3   0  14      366.95      365.72      8.24 o
  -2   0  14       44.49       37.68      1.34 o
  -1   0  14        5.13        1.79      0.33 o
   0   0  14       14.93       12.37      0.78 o
   1   0  14        6.42        2.47      0.49 o
   2   0  14      344.65      324.58      4.49 o
   3   0  14       49.57       42.41      2.00 o
   4   0  14        5.60        2.66      2.33 o
   5   0  14       23.95       27.03      9.81 o
  -5   1  14        4.93        3.82      0.55 o
  -4   1  14      139.90      142.33      4.04 o
  -3   1  14       80.35       73.73      2.40 o
  -2   1  14       13.89       18.09      0.90 o
  -1   1  14      518.03      536.32      5.71 o
   0   1  14      514.19      518.42     10.04 o
   1   1  14      136.95      114.42      2.64 o
   2   1  14       16.54       11.46      0.83 o
   3   1  14      154.61      127.78      4.63 o
   4   1  14       39.92       53.27      3.33 o
   5   1  14      157.65      179.04      5.05 o
  -5   2  14       12.10       11.13      0.85 o
  -4   2  14       12.59       13.37      1.19 o
  -3   2  14       53.81       55.76      2.11 o
  -2   2  14      114.94      111.45      2.09 o
  -1   2  14      116.37      111.86      2.23 o
   0   2  14       24.29       33.23      1.13 o
   1   2  14       36.45       54.28      1.68 o
   2   2  14      545.82      605.50      9.82 o
   3   2  14      329.25      360.19     16.60 o
   4   2  14       12.88       10.23      1.37 o
   5   2  14       84.58      111.47      4.14 o
  -5   3  14       23.10       26.37      1.45 o
  -4   3  14       15.15       15.92      1.27 o
  -3   3  14       11.97       13.77      1.18 o
  -2   3  14      107.76       99.99      2.21 o
  -1   3  14       70.45       79.54      1.78 o
   0   3  14      141.04      151.43      3.04 o
   1   3  14        0.75        1.04      0.37 o
   2   3  14        8.51        9.11      0.69 o
   3   3  14      445.00      459.53     15.85 o
   4   3  14       11.68       13.48      1.27 o
   5   3  14       21.42       19.30      1.92 o
  -5   4  14        0.05        0.85      0.72 o
  -4   4  14       15.00       15.60      1.12 o
  -3   4  14       48.83       46.53      1.74 o
  -2   4  14        1.93        1.25      0.35 o
  -1   4  14       78.33       72.30      1.68 o
   0   4  14        3.48        1.99      0.54 o
   1   4  14       82.41       89.05      1.95 o
   2   4  14        0.03        0.34      0.35 o
   3   4  14       19.76       22.39      1.54 o
   4   4  14        8.78       13.21      1.53 o
   5   4  14        0.41       -0.01      0.98 o
  -5   5  14      109.76      113.22      5.13 o
  -4   5  14        3.91        3.51      0.78 o
  -3   5  14      110.50      118.47      3.37 o
  -2   5  14        8.34        5.60      0.48 o
  -1   5  14      118.03      121.21      2.67 o
   0   5  14       55.82       53.40      1.72 o
   1   5  14      367.96      388.67      8.70 o
   2   5  14       39.35       44.54      1.27 o
   3   5  14       50.01       42.85      1.70 o
   4   5  14      133.37      149.41      4.73 o
   5   5  14        4.10        2.98      1.05 o
  -5   6  14       96.74      100.48      7.54 o
  -4   6  14        5.06        4.33      0.74 o
  -3   6  14       94.49       96.63      3.54 o
  -2   6  14       12.99       13.42      0.71 o
  -1   6  14      311.63      311.83      3.72 o
   0   6  14       76.98       81.76      1.81 o
   1   6  14      962.62      856.39      8.24 o
   2   6  14       36.38       38.98      1.40 o
   3   6  14       28.27       23.90      1.51 o
   4   6  14        6.24        4.99      1.75 o
   5   6  14        0.70        0.89      0.89 o
  -5   7  14        0.32        0.22      0.40 o
  -4   7  14        0.28        0.76      0.61 o
  -3   7  14       29.35       28.77      1.45 o
  -2   7  14       13.72       14.38      0.87 o
  -1   7  14      148.07      140.46      2.45 o
   0   7  14      188.76      195.49      2.91 o
   1   7  14      398.82      381.40      4.42 o
   2   7  14       57.91       64.17      2.18 o
   3   7  14       76.76       84.80      3.07 o
   4   7  14        7.63       10.62      1.65 o
   5   7  14      160.57      187.11      5.57 o
  -4   8  14       22.63       24.59      1.76 o
  -3   8  14       58.43       62.14      2.74 o
  -2   8  14      214.09      219.81      4.73 o
  -1   8  14       87.94       88.83      1.98 o
   0   8  14        1.65        1.86      0.42 o
   1   8  14       28.49       19.95      0.89 o
   2   8  14        2.86        2.14      0.51 o
   3   8  14       68.85       67.72      3.18 o
   4   8  14        4.70        5.60      1.34 o
   5   8  14       68.82       80.32      3.60 o
  -4   9  14        0.29        0.10      0.46 o
  -3   9  14       73.24       73.95      3.18 o
  -2   9  14        0.12        0.72      0.57 o
  -1   9  14      225.78      216.25      4.80 o
   0   9  14      392.04      399.54      5.06 o
   1   9  14      135.41      134.34      2.71 o
   2   9  14       27.41       23.01      1.20 o
   3   9  14        7.07        1.54      1.05 o
   4   9  14        1.14        3.28      2.42 o
   5   9  14        3.51       19.16     12.40 o
  -4  10  14        0.16        1.06      0.49 o
  -3  10  14      100.00      103.67      3.10 o
  -2  10  14        5.89        7.53      0.76 o
  -1  10  14      179.99      174.21      3.39 o
   0  10  14       53.81       51.83      1.63 o
   1  10  14      125.65      102.88      3.84 o
   2  10  14      103.00       93.28      3.55 o
   3  10  14      279.42      283.83      8.00 o
   4  10  14        5.99        3.65      1.16 o
   5  10  14       32.99       40.82      3.48 o
  -4  11  14       10.39        9.94      0.82 o
  -3  11  14        1.80        0.79      0.53 o
  -2  11  14        4.34        2.61      0.68 o
  -1  11  14      247.83      240.47      4.01 o
   0  11  14       33.46       34.60      1.79 o
   1  11  14        9.55       12.33      1.05 o
   2  11  14       76.02       74.73      4.39 o
   3  11  14      317.98      322.20      8.35 o
   4  11  14        1.39        0.64      0.67 o
   5  11  14       36.93       42.71      3.46 o
  -3  12  14        2.94        4.87      0.70 o
  -2  12  14        0.55       -0.52      0.52 o
  -1  12  14       11.90       12.27      0.95 o
   0  12  14       68.15       77.83      2.25 o
   1  12  14      184.57      181.21      5.50 o
   2  12  14      214.12      194.83      5.71 o
   3  12  14      432.57      415.05     13.72 o
   4  12  14       23.18       26.53      2.18 o
   5  12  14        7.06        3.52      1.15 o
  -3  13  14        1.53        0.95      0.38 o
  -2  13  14       53.20       60.16      2.74 o
  -1  13  14        3.47        1.94      0.50 o
   0  13  14      365.22      359.60      5.30 o
   1  13  14      139.21      132.96      3.95 o
   2  13  14       82.13       89.28      3.82 o
   3  13  14       37.15       31.98      2.63 o
   4  13  14       22.25       29.45      2.19 o
  -3  14  14        0.41        0.40      0.39 o
  -2  14  14       31.17       34.39      1.95 o
  -1  14  14       45.65       43.34      2.06 o
   0  14  14       82.83       79.10      2.61 o
   1  14  14       10.68        6.87      0.86 o
   2  14  14       36.38       36.06      2.02 o
   3  14  14        6.04        4.06      1.10 o
   4  14  14       21.28       25.62      2.74 o
  -2  15  14        0.33        0.85      0.50 o
  -1  15  14      122.98      137.41      3.94 o
   0  15  14        7.21        7.54      1.13 o
   1  15  14       98.78      110.95      3.02 o
   2  15  14        1.12       -0.24      0.61 o
   3  15  14        0.12       -0.75      0.75 o
   4  15  14        0.15       -0.63      0.79 o
  -2  16  14        7.81        7.48      0.96 o
  -1  16  14      120.36      124.37      3.50 o
   0  16  14        0.01        0.41      0.45 o
   1  16  14       25.94       27.68      1.62 o
   2  16  14        0.95        0.57      0.64 o
   3  16  14        0.28       -0.40      0.58 o
  -1  17  14       45.13       50.83      1.69 o
   0  17  14       12.74       11.21      0.92 o
   1  17  14        2.51        2.74      0.64 o
   2  17  14        7.03        6.41      0.87 o
   3  17  14        4.68        3.13      1.05 o
   0  18  14       50.69       49.01      3.21 o
   1  18  14        0.06       -0.91      0.91 o
   2  18  14        0.05       -0.49      0.49 o
   0 -11  15       66.48       53.81      3.08 o
  -2 -10  15       10.80       15.32      1.60 o
  -1 -10  15       69.91       73.61      2.48 o
   0 -10  15        0.77       -0.28      0.48 o
   1 -10  15        0.00       -0.24      0.67 o
  -3  -9  15        0.86        1.79      0.56 o
  -2  -9  15       11.12       12.64      1.16 o
  -1  -9  15        0.63        0.97      0.52 o
   0  -9  15       13.91       18.50      1.23 o
   1  -9  15       69.23       68.85      2.50 o
   2  -9  15        0.73        1.53      0.82 o
  -3  -8  15        2.39        3.95      1.03 o
  -2  -8  15       28.43       26.33      1.78 o
  -1  -8  15        7.02        4.39      0.73 o
   0  -8  15       80.55       75.76      2.61 o
   1  -8  15       84.27       90.94      3.19 o
   2  -8  15       30.04       24.46      2.05 o
  -3  -7  15       12.85       10.67      1.42 o
  -2  -7  15      121.16      138.78      4.30 o
  -1  -7  15        8.59        7.45      1.07 o
   0  -7  15        3.31        2.86      0.71 o
   1  -7  15      308.10      356.41      6.87 o
   2  -7  15        6.93        4.63      0.82 o
   3  -7  15       94.95      105.59      8.21 o
  -4  -6  15       24.14       28.66      1.73 o
  -3  -6  15        2.88        2.03      0.60 o
  -2  -6  15       18.51       17.16      1.64 o
  -1  -6  15      163.30      160.21      5.32 o
   0  -6  15        0.61       -0.47      0.47 o
   1  -6  15      239.07      237.43      5.78 o
   2  -6  15       72.84       77.56      2.64 o
   3  -6  15        0.29       -0.64      0.64 o
  -4  -5  15        9.44        9.18      1.13 o
  -3  -5  15        9.01        7.77      0.94 o
  -2  -5  15        1.04       -0.19      0.45 o
  -1  -5  15      397.96      398.49      6.32 o
   0  -5  15       10.73        5.66      1.19 o
   1  -5  15       11.90        6.99      1.41 o
   2  -5  15       21.62       26.19      1.87 o
   3  -5  15       49.00       57.38      2.77 o
  -4  -4  15       83.75       88.50      3.93 o
  -3  -4  15       37.06       46.46      2.20 o
  -2  -4  15        3.07        2.32      0.78 o
  -1  -4  15        6.03        2.02      0.98 o
   0  -4  15      133.56      132.47      4.72 o
   1  -4  15       12.80       11.92      2.29 o
   2  -4  15      142.69      139.99      4.28 o
   3  -4  15        5.67        6.80      1.00 o
   4  -4  15        0.00        0.68      0.77 o
  -4  -3  15        1.43        1.11      0.58 o
  -3  -3  15      180.91      191.35      4.59 o
  -2  -3  15        0.04       -0.04      0.64 o
  -1  -3  15       54.90       60.14      3.09 o
   0  -3  15      100.28       97.36      4.09 o
   1  -3  15       66.03       64.12      3.28 o
   2  -3  15        0.88        0.05      0.75 o
   3  -3  15        0.49        0.82      0.73 o
   4  -3  15        8.86        7.14      1.11 o
  -5  -2  15        3.08        2.19      0.77 o
  -4  -2  15        0.20        0.43      0.60 o
  -3  -2  15       59.45       73.49      2.66 o
  -2  -2  15      119.81      114.46      3.35 o
  -1  -2  15      399.60      366.27      6.69 o
   0  -2  15       16.38       16.03      1.04 o
   1  -2  15        1.53        2.04      0.88 o
   2  -2  15       19.99       16.12      1.50 o
   3  -2  15        7.49        5.81      1.03 o
   4  -2  15       37.75       42.49      3.84 o
  -5  -1  15       34.48       37.89      1.50 o
  -4  -1  15       17.58       17.89      1.56 o
  -3  -1  15        0.46        2.27      0.74 o
  -2  -1  15       27.04       29.32      1.71 o
  -1  -1  15       22.86       21.26      0.97 o
   0  -1  15      536.18      503.30      5.66 o
   1  -1  15        5.54        0.46      0.52 o
   2  -1  15       65.34       57.48      2.74 o
   3  -1  15      185.17      176.88      6.03 o
   4  -1  15       65.77      104.71     18.13 o
   5  -1  15        9.68        9.35      1.50 o
  -5   0  15        7.69        8.22      0.87 o
  -4   0  15       13.85       14.90      1.49 o
  -3   0  15       28.23       30.34      1.78 o
  -2   0  15       43.54       47.35      2.41 o
  -1   0  15        0.19        0.38      0.45 o
   0   0  15        9.28       14.12      0.87 o
   1   0  15      261.43      250.60      4.37 o
   2   0  15      611.12      581.64     18.05 o
   3   0  15      100.14       86.94      3.21 o
   4   0  15       10.23       12.30      1.62 o
   5   0  15        0.06       -0.20      0.70 o
  -5   1  15        3.28        2.71      0.44 o
  -4   1  15        4.09        4.01      0.62 o
  -3   1  15        8.09        7.85      0.85 o
  -2   1  15      159.64      150.31      3.80 o
  -1   1  15       29.37       33.89      1.18 o
   0   1  15      107.35      105.17      2.43 o
   1   1  15       14.85        8.97      0.83 o
   2   1  15      372.53      372.81      8.44 o
   3   1  15       12.75       10.38      1.19 o
   4   1  15       49.65       59.43      3.38 o
   5   1  15       15.43       34.15     16.74 o
  -5   2  15       20.57       15.29      1.48 o
  -4   2  15        0.16        0.12      0.55 o
  -3   2  15       91.15       95.81      3.22 o
  -2   2  15      346.82      336.45      7.01 o
  -1   2  15        6.99        3.79      0.44 o
   0   2  15       25.03       25.85      1.01 o
   1   2  15        0.04        0.07      0.39 o
   2   2  15      397.96      404.91      5.81 o
   3   2  15        0.23        0.00      0.82 o
   4   2  15      330.29      357.33      8.54 o
   5   2  15       30.15       50.53      3.51 o
  -5   3  15        0.68        0.37      0.35 o
  -4   3  15        7.18        5.35      0.78 o
  -3   3  15       23.15       21.64      1.32 o
  -2   3  15        1.15       -0.39      0.47 o
  -1   3  15        0.31       -0.40      0.40 o
   0   3  15      109.86      122.52      2.09 o
   1   3  15      312.13      300.78      3.90 o
   2   3  15      717.27      718.39      9.37 o
   3   3  15       91.24      110.72      3.61 o
   4   3  15       55.35       79.59      4.05 o
   5   3  15        1.46       12.46      2.13 o
  -5   4  15        8.20        7.02      0.87 o
  -4   4  15       51.85       53.43      1.90 o
  -3   4  15        0.69        0.65      0.66 o
  -2   4  15       89.68       93.22      2.20 o
  -1   4  15      448.29      440.68      9.16 o
   0   4  15      166.27      182.92      3.27 o
   1   4  15       29.61       28.65      1.12 o
   2   4  15       30.22       32.99      1.34 o
   3   4  15       57.52       53.08      2.28 o
   4   4  15      148.48      182.58      5.48 o
   5   4  15       15.22       25.65      2.82 o
  -5   5  15        0.01       -0.05      0.42 o
  -4   5  15      236.87      271.63      5.34 o
  -3   5  15        1.04        0.99      0.55 o
  -2   5  15       22.61       17.92      1.06 o
  -1   5  15       46.64       38.99      1.30 o
   0   5  15        2.63        3.20      0.44 o
   1   5  15      129.35      137.84      2.45 o
   2   5  15      301.91      284.92      6.24 o
   3   5  15       16.31       16.65      1.51 o
   4   5  15       24.50       27.69      2.47 o
   5   5  15        3.30       11.43      2.21 o
  -4   6  15       28.91       28.01      1.48 o
  -3   6  15       43.41       43.37      1.75 o
  -2   6  15        3.10        2.12      0.58 o
  -1   6  15       39.19       38.34      1.38 o
   0   6  15       24.24       22.96      1.01 o
   1   6  15       47.52       38.63      1.38 o
   2   6  15      103.65      106.29      2.88 o
   3   6  15      142.18      142.56      5.50 o
   4   6  15        6.93        4.38      2.87 o
   5   6  15      100.69      146.15      6.46 o
  -4   7  15       49.91       47.57      2.15 o
  -3   7  15      135.81      138.95      3.30 o
  -2   7  15      205.67      204.64      5.80 o
  -1   7  15       49.14       43.91      1.41 o
   0   7  15       64.35       60.23      1.54 o
   1   7  15      538.20      501.11      5.46 o
   2   7  15       10.13       11.10      0.93 o
   3   7  15      555.47      569.58     20.40 o
   4   7  15       16.83       15.22      1.92 o
   5   7  15       83.88      113.67      8.05 o
  -4   8  15      116.40      107.76      4.03 o
  -3   8  15        1.76        1.08      0.52 o
  -2   8  15      544.34      556.49     14.55 o
  -1   8  15       47.61       49.58      1.52 o
   0   8  15      589.66      598.90      5.84 o
   1   8  15      102.83       98.73      3.00 o
   2   8  15        2.88        1.92      0.56 o
   3   8  15      283.78      283.68      7.26 o
   4   8  15       93.42      103.84     15.12 o
   5   8  15       19.92       43.87     15.94 o
  -4   9  15      149.43      142.21      3.54 o
  -3   9  15      371.68      372.41      7.92 o
  -2   9  15       81.38       90.50      2.87 o
  -1   9  15        0.27        1.92      0.62 o
   0   9  15        2.48        2.12      0.41 o
   1   9  15       22.44       22.64      1.03 o
   2   9  15       33.51       28.62      2.15 o
   3   9  15       58.39       55.86      2.90 o
   4   9  15      146.35      168.49     27.20 o
   5   9  15       11.93       47.72     28.93 o
  -4  10  15      210.16      203.54      5.28 o
  -3  10  15      412.79      412.37     10.29 o
  -2  10  15      148.02      157.58      3.89 o
  -1  10  15       39.79       36.26      1.69 o
   0  10  15       10.63        5.08      0.59 o
   1  10  15      172.71      171.13      6.26 o
   2  10  15      216.25      187.03      5.68 o
   3  10  15      101.77      119.33      5.01 o
   4  10  15       32.56       75.91     40.95 o
   5  10  15        5.46        6.29      1.46 o
  -3  11  15      229.38      231.16      4.25 o
  -2  11  15        9.49        9.89      1.13 o
  -1  11  15       26.14       24.79      1.41 o
   0  11  15       14.35       10.26      0.96 o
   1  11  15       74.02       75.27      3.04 o
   2  11  15        2.35        6.36      1.47 o
   3  11  15        0.47        1.00      1.39 o
   4  11  15        0.26       -0.39      0.78 o
   5  11  15        6.79        5.19      1.28 o
  -3  12  15      152.43      146.27      4.17 o
  -2  12  15        1.29        2.82      0.77 o
  -1  12  15       29.19       28.58      1.46 o
   0  12  15        0.19        0.58      0.48 o
   1  12  15        0.35        0.23      0.63 o
   2  12  15       60.66       74.90      4.34 o
   3  12  15      124.54      108.41      6.76 o
   4  12  15        6.15        1.24      0.77 o
  -3  13  15       33.28       33.60      1.60 o
  -2  13  15        2.34        0.50      0.63 o
  -1  13  15       15.82       17.87      1.24 o
   0  13  15       66.29       60.86      2.12 o
   1  13  15        0.28       -0.16      0.56 o
   2  13  15       27.34       24.92      1.95 o
   3  13  15      176.74      191.42      6.18 o
   4  13  15       15.36       17.88      2.45 o
  -3  14  15        0.52        1.15      0.62 o
  -2  14  15       25.91       24.37      1.58 o
  -1  14  15       43.89       50.51      2.16 o
   0  14  15       33.24       31.37      2.13 o
   1  14  15        0.03       -0.65      0.65 o
   2  14  15       15.80       17.87      1.45 o
   3  14  15       28.52       22.22      2.22 o
   4  14  15        4.19        4.96      1.27 o
  -2  15  15      168.73      183.12      4.08 o
  -1  15  15        1.14        1.40      0.57 o
   0  15  15        6.17        6.71      1.11 o
   1  15  15        4.82        8.06      0.90 o
   2  15  15      139.85      166.52      4.59 o
   3  15  15        0.21        0.90      1.02 o
   4  15  15        1.68        0.46      0.60 o
  -2  16  15       41.50       37.67      2.04 o
  -1  16  15        7.32        8.42      0.95 o
   0  16  15        3.17        4.38      0.63 o
   1  16  15        7.53        9.63      0.90 o
   2  16  15       11.48        9.38      1.11 o
   3  16  15        1.18        0.22      0.52 o
  -1  17  15       90.42      110.95      2.36 o
   0  17  15        1.29        0.63      0.47 o
   1  17  15        0.17        0.22      0.45 o
   2  17  15       19.92       22.71      1.42 o
   3  17  15        0.90        1.19      0.76 o
   0  18  15       20.32       19.73      1.89 o
   1  18  15        0.08        0.59      0.62 o
   2  18  15       21.58       17.94      1.90 o
  -1 -10  16       71.48       72.27      3.80 o
   0 -10  16        5.15        5.18      1.07 o
  -2  -9  16        4.93        4.39      1.34 o
  -1  -9  16        0.67        1.63      0.55 o
   0  -9  16        1.49        0.68      0.49 o
   1  -9  16       70.55       68.86      2.73 o
  -3  -8  16        9.45        5.96      1.23 o
  -2  -8  16       15.66       14.72      1.23 o
  -1  -8  16      118.21      137.44      3.85 o
   0  -8  16        0.21       -0.18      0.46 o
   1  -8  16       16.48       19.87      1.37 o
   2  -8  16        0.01        0.71      0.69 o
  -3  -7  16       62.82       66.35      2.95 o
  -2  -7  16        9.12        4.95      1.10 o
  -1  -7  16       33.65       31.61      2.04 o
   0  -7  16        1.15        1.49      0.72 o
   1  -7  16        9.29        6.29      0.91 o
   2  -7  16       81.13       65.33      2.33 o
  -3  -6  16       36.69       38.81      1.88 o
  -2  -6  16        5.82        4.06      0.75 o
  -1  -6  16       73.52       74.13      2.43 o
   0  -6  16       43.20       60.06      2.90 o
   1  -6  16        0.14        0.63      1.09 o
   2  -6  16        7.04        9.71      0.92 o
   3  -6  16        0.18        0.25      0.75 o
  -4  -5  16       80.34       85.99      2.31 o
  -3  -5  16       16.91       21.36      1.34 o
  -2  -5  16        0.34       -0.46      0.46 o
  -1  -5  16        8.92        8.43      0.93 o
   0  -5  16       13.58       12.14      1.87 o
   1  -5  16       17.95       18.15      2.11 o
   2  -5  16        1.48       -0.10      0.58 o
   3  -5  16       45.18       49.86      3.69 o
  -4  -4  16       43.79       39.61      2.11 o
  -3  -4  16        1.25        1.15      0.55 o
  -2  -4  16       24.24       22.24      1.38 o
  -1  -4  16        9.95        9.80      1.08 o
   0  -4  16      107.37       87.54      6.03 o
   1  -4  16      116.31      126.72      5.57 o
   2  -4  16       26.83       23.28      1.88 o
   3  -4  16       64.80       75.11      3.45 o
  -4  -3  16       22.44       25.86      1.32 o
  -3  -3  16      120.68      126.74      4.04 o
  -2  -3  16        0.74        1.15      0.59 o
  -1  -3  16       32.53       34.99      1.90 o
   0  -3  16      255.62      262.92      6.78 o
   1  -3  16       20.13       25.50      2.11 o
   2  -3  16       25.75       25.38      1.80 o
   3  -3  16       49.64       51.46      3.03 o
   4  -3  16       19.10       20.77      2.24 o
  -4  -2  16       55.07       63.61      2.14 o
  -3  -2  16       26.73       23.61      1.87 o
  -2  -2  16       28.38       21.89      1.61 o
  -1  -2  16       48.75       49.80      2.01 o
   0  -2  16      154.61      144.25      4.99 o
   1  -2  16      268.16      286.33      7.05 o
   2  -2  16       15.74       15.24      1.49 o
   3  -2  16       66.14       78.49      3.90 o
   4  -2  16       50.18       50.69      7.08 o
  -4  -1  16       39.28       51.53      2.01 o
  -3  -1  16        4.28        5.13      1.06 o
  -2  -1  16       91.28       90.82      3.32 o
  -1  -1  16     1080.91     1125.54     15.34 o
   0  -1  16        4.91        9.21      0.88 o
   1  -1  16       80.58       80.26      4.05 o
   2  -1  16       16.84       22.57      1.77 o
   3  -1  16        8.65        5.65      0.99 o
   4  -1  16        2.03        0.39      0.76 o
  -4   0  16        7.21        4.88      0.77 o
  -3   0  16       28.48       26.13      2.11 o
  -2   0  16        7.62        4.18      0.97 o
  -1   0  16      223.71      191.12      4.78 o
   0   0  16      148.72      146.49      4.30 o
   1   0  16      206.49      220.03      5.13 o
   2   0  16       25.69       17.66      1.89 o
   3   0  16      100.04       94.16      3.26 o
   4   0  16        1.16       -0.93      0.93 o
  -4   1  16        4.92        4.25      0.98 o
  -3   1  16       60.82       58.45      2.34 o
  -2   1  16        8.99        6.56      1.13 o
  -1   1  16       19.80       13.66      0.87 o
   0   1  16       10.11       10.33      0.77 o
   1   1  16       20.77       18.76      1.14 o
   2   1  16        0.93       -1.11      1.11 o
   3   1  16       52.80       52.72      3.26 o
   4   1  16       10.60       11.15      1.56 o
  -4   2  16       12.52       11.28      0.99 o
  -3   2  16        0.63        0.31      0.48 o
  -2   2  16      110.06      112.54      3.29 o
  -1   2  16      196.87      189.42      3.18 o
   0   2  16       26.99       20.53      0.95 o
   1   2  16      102.51      112.03      2.63 o
   2   2  16      596.13      580.79     13.34 o
   3   2  16        2.20       -0.49      1.92 o
   4   2  16       58.49       47.43      3.98 o
  -4   3  16       25.89       29.72      1.53 o
  -3   3  16       47.76       50.48      1.89 o
  -2   3  16      100.90      111.31      3.27 o
  -1   3  16       56.62       49.84      1.46 o
   0   3  16       64.23       64.35      1.72 o
   1   3  16      276.22      299.82      4.31 o
   2   3  16      479.39      423.89      9.60 o
   3   3  16        8.11        5.38      1.40 o
   4   3  16        3.59        2.47      1.00 o
   5   3  16        0.97       60.43      3.78 o
  -4   4  16        1.64        2.34      0.58 o
  -3   4  16        0.04       -0.12      0.53 o
  -2   4  16      268.67      270.89      4.56 o
  -1   4  16       40.31       41.42      1.40 o
   0   4  16     1262.48     1174.85     17.15 o
   1   4  16      367.78      349.98      6.50 o
   2   4  16       51.74       46.59      2.28 o
   3   4  16      212.58      211.38      6.91 o
   4   4  16       48.21       49.60      6.14 o
   5   4  16        3.53       42.69      3.46 o
  -4   5  16        0.03       -0.12      0.39 o
  -3   5  16       70.81       79.40      2.54 o
  -2   5  16      434.26      446.38      7.33 o
  -1   5  16        1.31        1.65      0.41 o
   0   5  16        9.43        9.38      0.63 o
   1   5  16        5.54        5.87      0.57 o
   2   5  16        0.06       -0.75      0.75 o
   3   5  16      367.74      419.64      9.76 o
   4   5  16       12.87       25.22     13.06 o
   5   5  16        0.22       50.72      3.68 o
  -4   6  16        4.32        6.65      0.74 o
  -3   6  16        7.86        8.76      0.92 o
  -2   6  16       14.77       15.06      1.03 o
  -1   6  16      129.89      126.00      2.98 o
   0   6  16        7.56        9.29      0.74 o
   1   6  16       47.74       39.57      1.54 o
   2   6  16       10.55        9.14      0.86 o
   3   6  16       20.37       19.25      2.20 o
   4   6  16       21.68       21.28      3.17 o
   5   6  16       79.60      146.17      6.04 o
  -4   7  16        6.36        6.70      0.85 o
  -3   7  16       54.03       54.82      2.03 o
  -2   7  16       43.94       47.46      1.87 o
  -1   7  16        6.32        4.28      0.81 o
   0   7  16      211.67      190.81      3.15 o
   1   7  16       90.13       78.69      2.17 o
   2   7  16      207.60      226.84      6.14 o
   3   7  16       55.06       55.65      2.89 o
   4   7  16       45.32       53.38      8.97 o
   5   7  16       26.62       94.75      5.00 o
  -4   8  16        1.44        1.33      0.47 o
  -3   8  16       27.84       28.22      1.88 o
  -2   8  16       32.18       32.44      1.56 o
  -1   8  16        5.38        5.31      0.79 o
   0   8  16       51.39       50.36      1.63 o
   1   8  16        2.59        2.20      0.44 o
   2   8  16        0.79        1.81      0.83 o
   3   8  16      137.08      121.80      6.39 o
   4   8  16        2.69       24.82     24.64 o
  -4   9  16       63.08       52.73      1.87 o
  -3   9  16       19.87       22.48      1.25 o
  -2   9  16       16.35       15.67      1.21 o
  -1   9  16       69.99       72.17      3.13 o
   0   9  16       36.61       26.03      1.60 o
   1   9  16       79.04       74.76      2.79 o
   2   9  16       12.10       15.39      1.40 o
   3   9  16       91.21       88.95     10.64 o
   4   9  16        4.14       34.28     31.15 o
  -4  10  16      111.78      103.54      4.14 o
  -3  10  16       47.11       61.24      2.16 o
  -2  10  16       45.04       48.87      2.24 o
  -1  10  16       87.48       83.43      3.61 o
   0  10  16       80.08       72.77      2.37 o
   1  10  16        0.73        0.42      0.62 o
   2  10  16      192.32      173.03      4.62 o
   3  10  16      139.60      149.66     13.55 o
   4  10  16       15.59       11.08      2.08 o
   5  10  16        3.11        4.42      1.26 o
  -3  11  16        0.67        0.06      0.43 o
  -2  11  16       39.44       43.25      2.07 o
  -1  11  16       31.70       35.34      1.63 o
   0  11  16      362.88      372.68      6.67 o
   1  11  16        0.27        0.19      0.55 o
   2  11  16       59.50       67.68      3.28 o
   3  11  16       52.20       53.48      4.87 o
   4  11  16       32.44       31.96      2.25 o
  -3  12  16       41.37       40.77      2.12 o
  -2  12  16       12.62       11.86      1.32 o
  -1  12  16       16.70       16.72      1.23 o
   0  12  16       57.36       67.04      2.77 o
   1  12  16        3.49        2.41      0.75 o
   2  12  16        4.12        4.88      1.53 o
   3  12  16      164.61      148.01      7.73 o
   4  12  16      121.72      112.00      5.81 o
  -3  13  16       11.72       12.24      1.49 o
  -2  13  16        8.70        8.53      1.05 o
  -1  13  16        9.54        7.44      0.86 o
   0  13  16        2.70        0.95      0.57 o
   1  13  16        0.33       -0.03      0.92 o
   2  13  16       41.32       30.69      2.69 o
   3  13  16       23.59       26.02      2.23 o
   4  13  16       31.94       25.11      2.61 o
  -2  14  16       20.52       20.62      1.39 o
  -1  14  16       34.02       33.34      1.71 o
   0  14  16        6.15        4.68      0.98 o
   1  14  16       31.01       26.81      1.51 o
   2  14  16       50.00       52.77      2.68 o
   3  14  16        4.22        3.57      0.99 o
   4  14  16        0.17       -0.02      0.69 o
  -2  15  16       59.39       64.11      2.10 o
  -1  15  16       44.02       47.71      2.14 o
   0  15  16        3.32        3.11      0.77 o
   1  15  16      166.70      183.54      3.69 o
   2  15  16        1.98        2.05      0.64 o
   3  15  16        0.60       -0.42      0.62 o
  -1  16  16        0.53        0.64      0.43 o
   0  16  16        4.21        5.49      0.70 o
   1  16  16      140.67      154.26      3.09 o
   2  16  16       20.80       20.11      1.43 o
   3  16  16        2.45        2.96      0.71 o
   0  17  16        0.16        0.30      0.65 o
   1  17  16       55.29       46.29      2.44 o
   2  17  16       17.91       17.18      1.47 o
  -1  -9  17       15.36       15.01      1.81 o
   0  -9  17       89.92       96.57      4.42 o
  -2  -8  17        0.70       -0.48      0.53 o
  -1  -8  17        4.09        4.07      0.65 o
   0  -8  17       83.09       79.94      3.21 o
   1  -8  17       43.23       38.79      1.88 o
  -3  -7  17        1.02        1.22      0.74 o
  -2  -7  17       68.82       62.51      3.02 o
  -1  -7  17       45.81       45.87      2.19 o
   0  -7  17        0.52       -0.12      0.62 o
   1  -7  17        0.29        0.21      0.56 o
   2  -7  17       20.36       23.21      2.28 o
  -3  -6  17        0.01        0.24      0.89 o
  -2  -6  17        0.14        0.22      0.43 o
  -1  -6  17        3.86        2.32      1.48 o
   0  -6  17       20.94       22.97      2.18 o
   1  -6  17      146.80      139.95      5.04 o
   2  -6  17        1.24        3.10      1.63 o
  -3  -5  17        0.03       -0.36      0.36 o
  -2  -5  17        8.39        6.67      1.01 o
  -1  -5  17        1.78        2.15      0.75 o
   0  -5  17        4.53        4.15      1.12 o
   1  -5  17       22.04       17.53      2.00 o
   2  -5  17        0.53        0.66      0.56 o
   3  -5  17        0.01       -0.07      0.58 o
  -4  -4  17        3.40        6.03      0.60 o
  -3  -4  17       58.61       62.99      2.10 o
  -2  -4  17        9.75        6.86      0.85 o
  -1  -4  17        5.17        5.73      1.05 o
   0  -4  17       29.66       27.40      3.65 o
   1  -4  17       31.09       35.24      2.90 o
   2  -4  17       10.51       10.33      1.23 o
   3  -4  17        0.76        2.20      0.98 o
  -4  -3  17        1.01        1.98      0.46 o
  -3  -3  17       15.67       21.05      1.34 o
  -2  -3  17       17.67       18.24      1.46 o
  -1  -3  17      219.50      209.85      5.04 o
   0  -3  17      146.49      146.22      8.69 o
   1  -3  17       17.00       18.51      3.19 o
   2  -3  17       41.61       40.38      2.45 o
   3  -3  17       71.11       63.66      5.29 o
  -4  -2  17       30.27       33.93      1.43 o
  -3  -2  17       56.62       68.82      2.48 o
  -2  -2  17       87.32       91.77      2.54 o
  -1  -2  17        3.15        5.00      0.78 o
   0  -2  17      594.19      584.76     11.10 o
   1  -2  17       42.13       35.88      2.47 o
   2  -2  17      211.52      203.51      5.67 o
   3  -2  17      186.39      194.13      5.72 o
   4  -2  17        5.42        5.90      1.30 o
  -4  -1  17       20.02       22.38      1.23 o
  -3  -1  17        0.21        0.60      0.58 o
  -2  -1  17       26.56       20.10      1.26 o
  -1  -1  17      129.64      154.30      3.42 o
   0  -1  17      267.16      267.67      6.88 o
   1  -1  17       56.97       51.45      4.02 o
   2  -1  17      216.38      227.57      5.34 o
   3  -1  17       94.76      101.25      4.45 o
   4  -1  17       15.11       15.12      3.26 o
  -4   0  17        3.01        1.70      0.59 o
  -3   0  17       50.20       61.74      2.20 o
  -2   0  17       95.82      104.89      3.11 o
  -1   0  17        8.48        6.87      0.96 o
   0   0  17      148.35      150.80      5.11 o
   1   0  17        2.66        4.21      0.94 o
   2   0  17      420.98      398.84      7.27 o
   3   0  17       33.75       28.40      2.92 o
   4   0  17       12.19       11.49      1.33 o
  -4   1  17        9.76       10.06      1.04 o
  -3   1  17        3.71        4.29      0.75 o
  -2   1  17        2.28        1.62      0.70 o
  -1   1  17        0.01        0.38      0.48 o
   0   1  17      270.11      296.46      6.04 o
   1   1  17      193.94      204.93      5.17 o
   2   1  17       61.04       49.37      2.98 o
   3   1  17       37.20       44.22      4.49 o
   4   1  17       15.45       10.76      2.96 o
  -4   2  17        2.25        2.41      0.50 o
  -3   2  17       10.58        8.75      0.96 o
  -2   2  17      654.52      710.77     12.87 o
  -1   2  17        0.28        0.33      1.06 o
   0   2  17      369.74      357.79      6.03 o
   1   2  17       22.75       21.53      1.52 o
   2   2  17        3.95        7.12      1.25 o
   3   2  17       55.39       59.75      4.28 o
   4   2  17      103.75      111.81     13.21 o
  -4   3  17       12.50       14.96      1.02 o
  -3   3  17        0.11        1.14      0.51 o
  -2   3  17      578.78      611.19      7.92 o
  -1   3  17        0.03       -0.20      0.47 o
   0   3  17       27.93       27.86      1.18 o
   1   3  17      327.03      341.50      5.77 o
   2   3  17       56.67       55.19      3.16 o
   3   3  17       78.33       68.88      3.32 o
   4   3  17       41.39       98.47     46.81 o
  -4   4  17      185.48      194.00      4.54 o
  -3   4  17        0.84        0.82      0.51 o
  -2   4  17       73.33       71.14      2.14 o
  -1   4  17      123.58      131.18      3.20 o
   0   4  17      279.75      266.43      4.22 o
   1   4  17      299.92      315.90      4.79 o
   2   4  17        3.64        3.27      0.97 o
   3   4  17       22.28       21.65      3.01 o
   4   4  17       28.56       73.70     43.84 o
  -4   5  17        1.55        0.69      0.41 o
  -3   5  17      162.43      177.91      4.05 o
  -2   5  17        0.28       -0.38      0.46 o
  -1   5  17      175.68      172.53      3.81 o
   0   5  17       89.63       73.20      1.91 o
   1   5  17       37.95       31.86      1.33 o
   2   5  17      100.65      107.79      4.26 o
   3   5  17       33.23       79.84     47.00 o
   4   5  17       54.83       79.59     31.21 o
  -4   6  17       21.16       20.69      1.11 o
  -3   6  17        5.97        9.30      0.91 o
  -2   6  17       44.77       38.94      1.60 o
  -1   6  17        4.90        1.64      0.52 o
   0   6  17       73.73       76.05      2.73 o
   1   6  17      102.68       84.56      2.56 o
   2   6  17       46.33       48.29      2.48 o
   3   6  17       77.90      138.73     59.80 o
   4   6  17        0.22       37.26     40.87 o
  -4   7  17        6.38        6.53      0.79 o
  -3   7  17       80.95       83.25      2.41 o
  -2   7  17        0.17        0.34      0.44 o
  -1   7  17       42.99       45.92      2.04 o
   0   7  17      104.92      104.38      3.55 o
   1   7  17       17.80       21.80      1.69 o
   2   7  17        6.84        4.27      1.03 o
   3   7  17        9.07       14.72      2.70 o
   4   7  17        0.05       56.44     50.78 o
  -4   8  17        2.12        1.76      0.43 o
  -3   8  17        0.93        0.17      0.62 o
  -2   8  17       38.02       37.92      1.78 o
  -1   8  17       42.02       35.46      1.84 o
   0   8  17       70.86       82.43      2.77 o
   1   8  17      143.88      139.33      4.76 o
   2   8  17      230.21      241.34      9.36 o
   3   8  17        0.77       -0.12      3.48 o
   4   8  17        0.01       -0.40      0.70 o
  -4   9  17        4.83        2.93      0.86 o
  -3   9  17        1.16       -0.14      0.47 o
  -2   9  17       64.34       70.70      2.68 o
  -1   9  17       25.56       18.85      1.81 o
   0   9  17       93.24       84.83      2.83 o
   1   9  17       48.93       60.35      2.68 o
   2   9  17       25.19       28.29      2.22 o
   3   9  17        4.86        0.92      1.28 o
   4   9  17       27.38       23.05      3.06 o
  -3  10  17        0.70       -0.42      0.42 o
  -2  10  17       37.73       39.96      2.02 o
  -1  10  17       10.85        8.39      1.09 o
   0  10  17        0.59        1.43      0.60 o
   1  10  17        0.24       -0.25      0.61 o
   2  10  17       11.26        9.36      1.18 o
   3  10  17        4.68        6.13      1.91 o
   4  10  17       18.74       22.40      1.86 o
  -3  11  17       21.35       18.65      1.32 o
  -2  11  17       39.58       38.85      1.89 o
  -1  11  17      167.79      179.16      4.38 o
   0  11  17       35.09       27.32      1.60 o
   1  11  17       12.89       11.32      1.26 o
   2  11  17        2.70        1.10      0.79 o
   3  11  17       12.11        5.25      1.85 o
   4  11  17        2.58        4.11      1.44 o
  -3  12  17       18.65       16.34      1.33 o
  -2  12  17      177.55      185.44      3.88 o
  -1  12  17      308.96      326.54      5.77 o
   0  12  17        4.89        7.19      0.90 o
   1  12  17        0.35        1.15      0.62 o
   2  12  17       37.51       43.96      9.21 o
   3  12  17       53.42       48.93      4.37 o
   4  12  17        9.97        5.14      1.28 o
  -2  13  17       76.86       81.62      2.77 o
  -1  13  17       38.80       44.19      2.01 o
   0  13  17        6.67        9.83      0.98 o
   1  13  17       24.05       27.22      1.78 o
   2  13  17       54.54       52.03      3.30 o
   3  13  17       54.50       56.38      3.15 o
   4  13  17       36.07       28.36      2.59 o
  -2  14  17        0.98        0.97      0.46 o
  -1  14  17        3.33        2.89      0.78 o
   0  14  17        0.84        0.98      0.72 o
   1  14  17       15.86       16.71      1.17 o
   2  14  17        0.39        1.11      0.71 o
   3  14  17        5.78        1.72      0.77 o
  -2  15  17       63.19       75.53      2.85 o
  -1  15  17        1.21        1.71      0.56 o
   0  15  17       43.51       47.17      1.94 o
   1  15  17       26.27       22.26      1.26 o
   2  15  17       14.08        8.07      1.30 o
   3  15  17        0.26        0.11      0.59 o
  -1  16  17       14.34       14.46      0.89 o
   0  16  17       73.40       73.59      2.54 o
   1  16  17        3.80        4.49      0.57 o
   2  16  17        4.45        6.59      1.03 o
   3  16  17       31.51       33.36      2.63 o
   0  17  17       20.64       22.24      1.48 o
   1  17  17        6.63        5.13      1.08 o
   2  17  17        4.90        1.23      0.54 o
  -1  -8  18       26.76       29.71      2.45 o
   0  -8  18        8.57       12.80      1.18 o
  -2  -7  18        0.51        0.95      0.74 o
  -1  -7  18       75.88       59.67      2.53 o
   0  -7  18        4.98        6.77      1.55 o
   1  -7  18        3.98        3.89      0.77 o
  -3  -6  18        6.31        8.95      1.35 o
  -2  -6  18        0.38        0.64      0.47 o
  -1  -6  18        0.12        2.54      0.64 o
   0  -6  18       30.49       29.67      1.78 o
   1  -6  18        0.06        0.94      0.61 o
   2  -6  18      165.66      161.36      8.27 o
  -3  -5  18        0.07        0.36      0.74 o
  -2  -5  18       24.36       25.55      1.61 o
  -1  -5  18       36.99       42.45      2.25 o
   0  -5  18       88.04       90.46      5.38 o
   1  -5  18        6.04        4.84      0.88 o
   2  -5  18        0.09       -0.04      0.52 o
  -3  -4  18       46.11       39.78      1.47 o
  -2  -4  18       19.95       22.91      1.36 o
  -1  -4  18        0.02       -0.19      0.55 o
   0  -4  18        5.21        5.85      1.40 o
   1  -4  18        9.97        7.64      1.14 o
   2  -4  18       47.58       43.63      2.16 o
   3  -4  18      155.41      137.74      5.23 o
  -3  -3  18       15.09       12.13      0.94 o
  -2  -3  18       46.15       52.27      1.71 o
  -1  -3  18       56.65       52.95      2.63 o
   0  -3  18       32.16       37.54      3.01 o
   1  -3  18       39.54       44.83      2.61 o
   2  -3  18       43.71       37.38      2.16 o
   3  -3  18       31.33       31.77      2.82 o
  -4  -2  18       17.12       17.87      1.12 o
  -3  -2  18       63.19       71.64      2.31 o
  -2  -2  18        4.64        2.02      0.58 o
  -1  -2  18        2.06        0.54      0.60 o
   0  -2  18        0.03        0.03      0.90 o
   1  -2  18        0.19        1.00      0.91 o
   2  -2  18      231.56      232.00      5.73 o
   3  -2  18       13.46       11.58      1.93 o
  -4  -1  18       51.23       64.33      2.03 o
  -3  -1  18       57.60       61.27      2.25 o
  -2  -1  18        3.49        1.52      0.60 o
  -1  -1  18       55.20       60.23      2.91 o
   0  -1  18      107.68      126.43      5.57 o
   1  -1  18      266.11      246.15      7.40 o
   2  -1  18      157.59      166.22      5.03 o
   3  -1  18       42.00       35.21      3.35 o
  -4   0  18        4.45        7.28      0.78 o
  -3   0  18       17.94       21.24      1.40 o
  -2   0  18       48.45       49.77      2.26 o
  -1   0  18      137.37      134.77      2.96 o
   0   0  18       34.36       27.23      1.91 o
   1   0  18        0.17       -0.76      0.76 o
   2   0  18        0.42        2.30      0.73 o
   3   0  18        4.97        8.98      1.33 o
   4   0  18        6.49        5.86      1.15 o
  -4   1  18       44.79       47.27      1.88 o
  -3   1  18        3.82        5.13      0.73 o
  -2   1  18        8.91        9.39      0.98 o
  -1   1  18       34.56       36.40      1.57 o
   0   1  18        0.11        0.50      0.62 o
   1   1  18       40.13       32.15      2.06 o
   2   1  18      167.27      142.63      4.88 o
   3   1  18       53.33       55.54      3.26 o
   4   1  18        2.82        1.23      0.81 o
  -4   2  18       41.31       51.25      2.36 o
  -3   2  18       39.69       38.59      1.72 o
  -2   2  18       15.12       17.52      1.32 o
  -1   2  18      161.54      170.22      3.38 o
   0   2  18      150.88      150.54      3.19 o
   1   2  18        8.14       11.45      1.30 o
   2   2  18       65.16       64.86      3.32 o
   3   2  18        5.81        3.93      0.90 o
   4   2  18       12.25       10.32      1.82 o
  -4   3  18        3.03        2.06      0.56 o
  -3   3  18      312.08      327.01      5.58 o
  -2   3  18       42.77       40.72      1.96 o
  -1   3  18       44.81       40.98      1.66 o
   0   3  18        5.85        4.24      0.64 o
   1   3  18       16.57       19.31      1.89 o
   2   3  18       18.20       17.64      1.81 o
   3   3  18        1.48        2.20      1.03 o
   4   3  18       27.57       22.65      2.68 o
  -4   4  18        0.07       -0.14      0.44 o
  -3   4  18       93.37      103.15      2.64 o
  -2   4  18        1.41        1.84      0.56 o
  -1   4  18      233.58      237.24      5.42 o
   0   4  18       62.44       59.89      2.02 o
   1   4  18       98.97       87.05      2.94 o
   2   4  18       15.33       15.43      2.05 o
   3   4  18        0.04       -1.51      1.51 o
   4   4  18       71.16       62.96      4.40 o
  -4   5  18        7.12        7.68      0.75 o
  -3   5  18        1.76        0.63      0.45 o
  -2   5  18        1.59        1.63      0.52 o
  -1   5  18        2.29        4.28      0.92 o
   0   5  18      180.21      178.49      3.74 o
   1   5  18        7.51       10.04      1.21 o
   2   5  18        7.49        8.34      1.34 o
   3   5  18       37.00       35.49      4.13 o
   4   5  18      133.59      135.79      6.54 o
  -4   6  18       14.61       13.88      1.54 o
  -3   6  18       25.85       29.18      1.40 o
  -2   6  18       20.10       23.46      1.40 o
  -1   6  18        0.24        1.51      0.62 o
   0   6  18       18.20       19.44      1.39 o
   1   6  18        3.65        5.32      0.98 o
   2   6  18       11.48       11.85      1.57 o
   3   6  18       17.54       15.64      2.88 o
   4   6  18       29.34       30.11      3.14 o
  -4   7  18        4.08        4.30      0.96 o
  -3   7  18       28.39       29.93      1.39 o
  -2   7  18       21.56       24.21      1.51 o
  -1   7  18       43.89       43.89      2.00 o
   0   7  18      331.23      351.06     10.13 o
   1   7  18       11.36       12.35      1.32 o
   2   7  18       17.49       15.16      1.64 o
   3   7  18        0.22       -1.49      1.49 o
   4   7  18       16.84       18.19      2.46 o
  -3   8  18        0.00       -0.45      0.45 o
  -2   8  18      181.69      186.87      4.28 o
  -1   8  18        5.32        4.21      0.86 o
   0   8  18      118.41      122.02      3.35 o
   1   8  18        1.72        0.53      0.76 o
   2   8  18      287.97      291.76      9.04 o
   3   8  18        2.85        0.68      1.42 o
   4   8  18       13.47        8.06      1.62 o
  -3   9  18        0.02        0.52      0.36 o
  -2   9  18       26.58       26.15      1.61 o
  -1   9  18       95.07      105.31      3.89 o
   0   9  18      190.98      183.31      4.14 o
   1   9  18        5.59        2.52      0.92 o
   2   9  18       87.18       82.55      3.67 o
   3   9  18        0.79       -1.90      1.90 o
   4   9  18       10.82        6.28      1.48 o
  -3  10  18        1.58        3.31      0.78 o
  -2  10  18        8.32        8.46      0.95 o
  -1  10  18       14.44       10.17      1.17 o
   0  10  18       70.77       82.70      2.74 o
   1  10  18       31.93       32.67      2.01 o
   2  10  18        6.17        9.05      1.60 o
   3  10  18       44.49       43.22      4.25 o
   4  10  18        3.36       -0.72      0.83 o
  -3  11  18        0.05        0.07      0.43 o
  -2  11  18        4.39        4.95      0.75 o
  -1  11  18       69.20       80.97      2.85 o
   0  11  18        2.40        1.77      0.65 o
   1  11  18        0.23        0.15      0.54 o
   2  11  18        7.69        3.33      1.15 o
   3  11  18       28.73       30.64      3.50 o
   4  11  18        7.73        7.98      1.58 o
  -3  12  18       16.12       13.53      1.84 o
  -2  12  18        4.48        5.54      0.72 o
  -1  12  18       45.57       51.03      2.19 o
   0  12  18       10.38        7.03      1.03 o
   1  12  18        8.99       11.93      1.43 o
   2  12  18       23.76       23.87      2.74 o
   3  12  18        3.70        5.88      1.87 o
   4  12  18        6.42        3.06      0.98 o
  -2  13  18       29.24       31.09      1.61 o
  -1  13  18        0.02       -0.14      0.57 o
   0  13  18       47.08       55.61      2.33 o
   1  13  18        5.48        6.41      0.91 o
   2  13  18        0.15        2.04      1.06 o
   3  13  18       32.87       22.03      1.93 o
  -2  14  18        1.10        1.59      0.79 o
  -1  14  18        5.61        4.46      0.84 o
   0  14  18       52.46       57.26      2.57 o
   1  14  18        7.86        4.98      0.70 o
   2  14  18        7.74       12.08      1.20 o
   3  14  18      132.45      114.38      4.02 o
  -1  15  18       31.66       28.44      1.85 o
   0  15  18        8.27        6.00      0.87 o
   1  15  18       45.68       46.34      1.67 o
   2  15  18       28.80       32.89      2.22 o
   3  15  18      121.71      119.45      4.40 o
   0  16  18        0.13        1.12      0.46 o
   1  16  18       74.72       68.40      3.03 o
   2  16  18        2.67        6.79      0.98 o
  -1  -7  19        0.33        1.29      0.73 o
   0  -7  19       39.14       42.08      2.03 o
  -1  -6  19        1.58        1.40      0.66 o
   0  -6  19        3.31        6.24      1.03 o
   1  -6  19       21.37       18.58      1.01 o
  -2  -5  19       62.51       44.40      4.33 o
  -1  -5  19       33.96       29.66      1.95 o
   0  -5  19       14.90       14.65      1.31 o
   1  -5  19       36.41       32.90      1.79 o
   2  -5  19        4.45       16.00     11.31 o
  -3  -4  19        4.41        5.05      1.15 o
  -2  -4  19       56.01       64.83      3.85 o
  -1  -4  19       38.69       40.03      2.11 o
   0  -4  19        2.40        1.60      0.84 o
   1  -4  19        1.40        2.18      0.94 o
   2  -4  19       93.87      104.25      3.67 o
  -3  -3  19       58.11       66.25      2.14 o
  -2  -3  19        6.98        4.57      0.67 o
  -1  -3  19        7.52        8.78      1.14 o
   0  -3  19      188.80      188.42      6.24 o
   1  -3  19        7.27        9.35      1.23 o
   2  -3  19      119.40      125.71      4.76 o
   3  -3  19        4.77        4.71      1.05 o
  -3  -2  19        1.37       -0.29      0.46 o
  -2  -2  19       42.39       47.65      1.91 o
  -1  -2  19      183.69      203.72      4.52 o
   0  -2  19      209.66      234.45      7.99 o
   1  -2  19       47.77       49.05      2.68 o
   2  -2  19        0.31        0.37      0.58 o
   3  -2  19       23.33       22.00      2.23 o
  -3  -1  19        9.89        9.52      0.86 o
  -2  -1  19       27.21       29.42      1.60 o
  -1  -1  19       65.07       51.94      2.03 o
   0  -1  19        8.75        5.38      1.15 o
   1  -1  19        0.90        0.89      0.77 o
   2  -1  19        0.80        1.64      0.74 o
   3  -1  19       11.96       11.40      1.30 o
  -3   0  19       42.22       46.81      1.86 o
  -2   0  19        0.17        1.39      0.59 o
  -1   0  19       87.68       94.75      2.35 o
   0   0  19        9.52        7.37      1.24 o
   1   0  19        2.82        6.52      1.22 o
   2   0  19      119.57      120.06      4.15 o
   3   0  19       14.75       15.29      2.37 o
  -4   1  19        4.69        5.42      0.75 o
  -3   1  19       36.95       41.57      1.71 o
  -2   1  19       48.94       58.49      2.40 o
  -1   1  19      212.57      219.82      3.70 o
   0   1  19      207.84      230.21      4.20 o
   1   1  19       20.70       21.13      1.65 o
   2   1  19        0.83        0.90      0.74 o
   3   1  19       61.54       72.66      5.16 o
  -4   2  19       23.01       20.86      1.13 o
  -3   2  19       10.41       11.84      1.01 o
  -2   2  19       24.97       22.66      1.57 o
  -1   2  19        4.64        3.39      0.63 o
   0   2  19      160.07      165.33      3.62 o
   1   2  19        1.20        0.81      0.95 o
   2   2  19        6.05        6.21      1.15 o
   3   2  19        5.69        6.12      1.80 o
   4   2  19       48.85       34.78      2.70 o
  -4   3  19        1.58        1.40      0.42 o
  -3   3  19       46.60       43.64      1.87 o
  -2   3  19        3.91        4.31      0.76 o
  -1   3  19        7.53        5.59      0.80 o
   0   3  19        2.80        1.94      0.56 o
   1   3  19      238.65      252.53      5.71 o
   2   3  19        1.59       -0.21      1.86 o
   3   3  19      110.03      108.05      6.64 o
   4   3  19       20.00       16.37      1.98 o
  -4   4  19       27.69       27.21      1.56 o
  -3   4  19        1.88        1.12      0.55 o
  -2   4  19       36.28       37.37      1.96 o
  -1   4  19        8.09       12.05      0.98 o
   0   4  19       16.72       14.69      1.05 o
   1   4  19      307.26      326.57      6.54 o
   2   4  19        3.07        2.30      1.82 o
   3   4  19       58.39       53.14      4.76 o
   4   4  19       54.31       48.48      3.50 o
  -3   5  19        5.45        4.67      0.62 o
  -2   5  19       29.45       24.91      1.64 o
  -1   5  19       91.84       83.59      2.74 o
   0   5  19       55.82       59.13      2.35 o
   1   5  19      256.05      243.53      5.49 o
   2   5  19      178.03      169.12      6.41 o
   3   5  19      101.14       91.99      6.20 o
   4   5  19       15.29        9.21      1.63 o
  -3   6  19        1.34        2.00      0.47 o
  -2   6  19      169.65      191.94      3.78 o
  -1   6  19        7.27        7.60      0.91 o
   0   6  19       11.29       14.47      1.21 o
   1   6  19      161.60      147.04      4.25 o
   2   6  19      484.20      532.74     13.47 o
   3   6  19       97.35       98.31      6.41 o
   4   6  19        5.12        5.87      1.34 o
  -3   7  19       12.54       13.24      1.02 o
  -2   7  19        2.94        1.56      0.74 o
  -1   7  19      108.14      103.98      4.00 o
   0   7  19        9.29       10.57      1.20 o
   1   7  19        4.26        4.00      0.93 o
   2   7  19      138.68      122.31      4.31 o
   3   7  19        0.64        1.05      1.29 o
   4   7  19        6.79        8.21      1.49 o
  -3   8  19       31.30       35.70      1.74 o
  -2   8  19       66.71       64.77      2.38 o
  -1   8  19       23.78       24.67      1.89 o
   0   8  19        2.95        1.03      0.70 o
   1   8  19       34.56       40.32      2.22 o
   2   8  19        0.51        0.82      0.69 o
   3   8  19       46.02       52.64      4.60 o
   4   8  19        1.46        0.32      0.71 o
  -3   9  19        1.29        2.27      0.54 o
  -2   9  19        0.70        1.67      0.56 o
  -1   9  19        2.01        1.27      0.70 o
   0   9  19       23.32       19.86      1.36 o
   1   9  19       80.39       80.18      3.56 o
   2   9  19      116.75       95.21      6.48 o
   3   9  19        5.90        5.38      1.75 o
   4   9  19        1.47        0.35      0.78 o
  -3  10  19       10.03        9.01      1.00 o
  -2  10  19       21.70       19.76      1.30 o
  -1  10  19        0.13        0.59      0.61 o
   0  10  19        0.29        1.25      0.80 o
   1  10  19        0.03       -0.01      0.76 o
   2  10  19      214.28      250.93     10.37 o
   3  10  19       15.37       12.13      2.47 o
   4  10  19       19.07       22.51      2.25 o
  -3  11  19        9.93        9.83      0.93 o
  -2  11  19       15.70       12.75      1.00 o
  -1  11  19       29.44       33.38      1.76 o
   0  11  19       14.85       11.43      1.14 o
   1  11  19      158.87      141.00      4.43 o
   2  11  19      155.90      180.19      8.58 o
   3  11  19       62.46       52.18      4.29 o
  -2  12  19      108.37      108.19      2.87 o
  -1  12  19      109.90      114.09      3.08 o
   0  12  19        2.12        1.78      0.73 o
   1  12  19      140.62      141.44      4.33 o
   2  12  19        7.72        6.13      2.01 o
   3  12  19       43.75       45.32      3.79 o
  -2  13  19       47.01       51.23      1.86 o
  -1  13  19       27.01       30.91      1.50 o
   0  13  19        1.18        1.40      0.54 o
   1  13  19       16.17       23.97      2.14 o
   2  13  19       30.48       29.64      2.27 o
   3  13  19       12.40       14.62      1.50 o
  -1  14  19        0.11        0.62      0.64 o
   0  14  19       17.51       15.48      1.29 o
   1  14  19        1.25        2.62      0.64 o
   2  14  19        3.10        1.74      0.80 o
   3  14  19        2.07        4.30      0.80 o
  -1  15  19        0.64        0.37      0.40 o
   0  15  19        2.17        3.25      0.54 o
   1  15  19        0.90        0.70      0.51 o
   2  15  19       24.74       32.47      2.04 o
   3  15  19       23.62       13.88      1.62 o
   0  16  19        8.48        5.87      0.80 o
   1  16  19        0.05        0.59      0.78 o
   2  16  19       20.62       13.34      1.16 o
   0  -6  20        0.02       -0.03      0.38 o
  -1  -5  20       14.94       16.68      1.12 o
   0  -5  20       80.29       83.54      2.53 o
   1  -5  20        3.37        3.10      0.56 o
  -2  -4  20       18.81       18.01      1.35 o
  -1  -4  20        2.09       -0.15      0.55 o
   0  -4  20       53.29       49.62      2.18 o
   1  -4  20        7.70        5.02      0.78 o
   2  -4  20       12.87       31.99      2.60 o
  -2  -3  20        0.14       -0.25      0.58 o
  -1  -3  20        2.26        3.34      1.32 o
   0  -3  20       69.45       70.74      2.77 o
   1  -3  20       35.21       38.77      2.05 o
   2  -3  20       16.26       14.01      1.05 o
  -3  -2  20       17.49       22.38      1.72 o
  -2  -2  20       48.60       50.54      2.77 o
  -1  -2  20       21.37       25.71      1.48 o
   0  -2  20        8.41        9.50      1.18 o
   1  -2  20        7.42        3.08      0.97 o
   2  -2  20        0.50       -0.51      0.51 o
   3  -2  20        5.76        6.83      1.19 o
  -3  -1  20        5.21        5.40      0.59 o
  -2  -1  20       53.46       59.26      2.30 o
  -1  -1  20       21.01       19.58      1.37 o
   0  -1  20       17.74       13.07      1.40 o
   1  -1  20       15.20       11.07      1.27 o
   2  -1  20       29.59       27.63      1.78 o
   3  -1  20        1.83       -0.17      0.70 o
  -3   0  20        2.95        4.03      0.64 o
  -2   0  20       42.83       42.91      1.84 o
  -1   0  20      137.68      147.52      3.29 o
   0   0  20       33.26       38.97      2.37 o
   1   0  20       65.23       74.36      4.02 o
   2   0  20        0.03        0.25      0.65 o
   3   0  20        1.08        2.24      1.00 o
  -3   1  20       14.03       11.88      1.04 o
  -2   1  20       12.97       13.88      1.03 o
  -1   1  20       31.49       32.69      1.42 o
   0   1  20       69.17       65.79      3.10 o
   1   1  20        7.43        8.01      1.23 o
   2   1  20        4.70        4.96      0.98 o
   3   1  20       13.45       11.78      2.04 o
  -3   2  20        1.56        4.11      0.60 o
  -2   2  20        0.78        0.17      0.48 o
  -1   2  20       52.23       47.24      1.92 o
   0   2  20      253.88      247.75      6.44 o
   1   2  20       51.05       48.46      3.72 o
   2   2  20       52.84       59.74      3.56 o
   3   2  20       24.74       24.85      2.92 o
  -3   3  20        8.49        9.31      0.84 o
  -2   3  20       38.11       34.91      1.81 o
  -1   3  20      255.03      274.59      5.10 o
   0   3  20       22.60       24.13      1.37 o
   1   3  20      159.94      166.45      5.14 o
   2   3  20        4.69        3.93      1.11 o
   3   3  20       88.18       93.68      5.75 o
  -3   4  20       39.32       45.35      1.72 o
  -2   4  20        5.82        9.53      1.03 o
  -1   4  20        7.69        5.90      1.06 o
   0   4  20       10.31        8.35      0.95 o
   1   4  20      157.41      161.47      4.29 o
   2   4  20        0.30        0.15      1.26 o
   3   4  20       12.05       13.72      2.41 o
  -3   5  20        1.75        1.83      0.48 o
  -2   5  20       78.07       94.14      2.92 o
  -1   5  20       82.30       83.55      2.89 o
   0   5  20      111.09      134.28      3.42 o
   1   5  20       35.57       35.07      1.79 o
   2   5  20        9.92        5.82      1.38 o
   3   5  20       38.60       44.09      4.09 o
  -3   6  20      112.92      107.59      3.55 o
  -2   6  20       69.70       74.08      2.56 o
  -1   6  20       15.01       11.54      1.18 o
   0   6  20       67.95       64.51      2.37 o
   1   6  20      543.71      541.11     15.45 o
   2   6  20       13.81       18.03      2.94 o
   3   6  20       28.19       26.12      3.11 o
  -3   7  20       42.93       40.62      3.12 o
  -2   7  20        1.58        2.96      0.81 o
  -1   7  20      111.71      117.42      5.00 o
   0   7  20       20.55       16.06      1.42 o
   1   7  20      230.96      237.96      6.07 o
   2   7  20        8.77        5.79      2.08 o
   3   7  20       16.87       13.22      2.28 o
  -3   8  20        4.39        5.27      0.64 o
  -2   8  20        3.50        4.27      0.67 o
  -1   8  20      151.31      161.69      5.77 o
   0   8  20        0.09        0.40      0.66 o
   1   8  20        7.31        5.04      1.00 o
   2   8  20       10.26        7.40      1.89 o
   3   8  20        7.35        3.05      1.18 o
  -3   9  20        1.84        2.28      0.80 o
  -2   9  20       23.65       20.69      1.39 o
  -1   9  20       28.82       28.70      1.67 o
   0   9  20       21.21       19.65      1.69 o
   1   9  20       10.76       16.22      2.01 o
   2   9  20        4.44        5.88      1.68 o
   3   9  20       31.48       39.08      3.73 o
  -2  10  20        4.82        5.54      0.68 o
  -1  10  20       11.29       10.07      1.01 o
   0  10  20       13.23       16.55      1.29 o
   1  10  20        2.24        1.10      0.89 o
   2  10  20       56.55       52.94      4.61 o
   3  10  20        0.15        1.65      1.39 o
  -2  11  20        0.13       -0.37      0.37 o
  -1  11  20        4.61        5.34      0.76 o
   0  11  20        3.70        5.82      0.82 o
   1  11  20        1.14        0.70      1.03 o
   2  11  20       97.56      124.48      6.76 o
   3  11  20        0.17        0.58      1.10 o
  -2  12  20       33.10       34.81      2.63 o
  -1  12  20        3.83        2.47      0.69 o
   0  12  20       22.79       25.09      1.50 o
   1  12  20        3.27        6.87      0.98 o
   2  12  20       14.89       15.69      2.55 o
   3  12  20        5.93        3.66      1.33 o
  -1  13  20        0.68        0.91      0.38 o
   0  13  20        0.07        0.41      0.46 o
   1  13  20       45.16       55.12      2.69 o
   2  13  20        0.06        1.95      1.02 o
   3  13  20       16.44       20.87      1.58 o
  -1  14  20        0.21       -0.45      0.45 o
   0  14  20       42.20       36.25      3.18 o
   1  14  20       53.70       63.17      2.47 o
   2  14  20       16.30       10.08      1.36 o
   3  14  20        9.61        8.55      1.29 o
   0  15  20        5.26        2.61      0.64 o
   1  15  20       22.32       13.06      1.27 o
   2  15  20       12.87       16.06      1.33 o
  -1  -4  21       39.79       36.52      1.87 o
   0  -4  21       10.81       12.67      1.25 o
   1  -4  21        0.03       -0.39      0.39 o
  -2  -3  21        1.90        3.31      0.90 o
  -1  -3  21        0.06        0.07      0.41 o
   0  -3  21        7.79        9.14      0.96 o
   1  -3  21       18.39       18.67      1.25 o
  -2  -2  21       12.88        7.44      1.17 o
  -1  -2  21        6.47        5.78      1.23 o
   0  -2  21       10.44       15.88      1.98 o
   1  -2  21        0.15        0.38      0.62 o
   2  -2  21       15.59       12.81      1.45 o
  -2  -1  21        1.08        0.16      0.40 o
  -1  -1  21       19.11       19.23      1.41 o
   0  -1  21        0.93        1.65      0.63 o
   1  -1  21       11.46       10.07      1.40 o
   2  -1  21       37.35       37.49      2.19 o
  -3   0  21        4.80        5.38      1.10 o
  -2   0  21       13.30       10.25      0.75 o
  -1   0  21       99.34       93.17      3.20 o
   0   0  21       14.36       14.62      1.39 o
   1   0  21        5.92        5.25      1.21 o
   2   0  21       21.50       16.73      1.62 o
   3   0  21       16.68       13.99      1.71 o
  -3   1  21       17.44       16.12      1.01 o
  -2   1  21        0.47        0.19      0.38 o
  -1   1  21       67.05       69.66      2.08 o
   0   1  21        0.12        0.41      0.67 o
   1   1  21       63.39       68.03      2.99 o
   2   1  21        0.07        0.73      0.79 o
   3   1  21       69.90       73.15      4.09 o
  -3   2  21       31.51       31.68      1.45 o
  -2   2  21        6.14        7.74      0.81 o
  -1   2  21       69.71       72.99      2.46 o
   0   2  21        0.18        1.06      0.65 o
   1   2  21      245.17      254.28      5.21 o
   2   2  21       11.06       10.66      1.50 o
   3   2  21      195.27      184.26      6.98 o
  -3   3  21       12.30       13.48      1.00 o
  -2   3  21       55.30       55.62      2.07 o
  -1   3  21       81.11       88.37      3.17 o
   0   3  21       10.06        6.52      1.07 o
   1   3  21      122.65      123.41      4.05 o
   2   3  21        0.16       -0.27      0.86 o
   3   3  21       11.63       12.57      1.99 o
  -3   4  21       31.64       37.77      1.38 o
  -2   4  21        1.05        0.37      0.54 o
  -1   4  21        8.57       12.32      1.12 o
   0   4  21      177.31      166.43      4.00 o
   1   4  21        9.47       13.30      1.44 o
   2   4  21       50.44       50.04      3.15 o
   3   4  21        1.25        1.84      1.09 o
  -3   5  21        0.76        0.51      0.50 o
  -2   5  21       99.50      103.22      2.82 o
  -1   5  21      144.83      148.29      4.32 o
   0   5  21        1.48        1.68      0.63 o
   1   5  21       24.95       24.27      1.86 o
   2   5  21       16.80       15.19      1.74 o
   3   5  21        0.45       -0.86      1.08 o
  -3   6  21       89.79       86.18      4.92 o
  -2   6  21       72.07       75.25      3.94 o
  -1   6  21      223.67      245.25      7.30 o
   0   6  21        0.00       -0.93      0.93 o
   1   6  21       12.02       11.18      1.35 o
   2   6  21       15.37       19.56      2.95 o
   3   6  21       20.16       25.61      2.87 o
  -3   7  21       29.34       23.82      1.49 o
  -2   7  21       24.60       25.29      2.01 o
  -1   7  21        4.00        6.13      1.25 o
   0   7  21       74.71       75.00      3.15 o
   1   7  21        1.77        0.14      0.83 o
   2   7  21        2.74        3.65      1.65 o
   3   7  21        8.21        7.64      1.66 o
  -2   8  21       47.52       46.75      2.59 o
  -1   8  21        0.19        1.02      0.86 o
   0   8  21       83.88       81.40      3.26 o
   1   8  21        0.13        0.09      0.56 o
   2   8  21        1.17       -0.67      1.68 o
   3   8  21       18.26       22.16      2.63 o
  -2   9  21       42.35       37.69      3.30 o
  -1   9  21        4.95        4.87      0.91 o
   0   9  21        0.15        0.06      0.94 o
   1   9  21        0.29       -0.55      0.88 o
   2   9  21        0.05       -1.42      1.53 o
   3   9  21       27.28       21.71      2.62 o
  -2  10  21        4.40        3.76      0.59 o
  -1  10  21        0.40        0.14      0.51 o
   0  10  21       10.83       14.39      1.36 o
   1  10  21        5.98        6.08      1.27 o
   2  10  21        1.92        0.45      1.14 o
   3  10  21        3.66        4.02      1.43 o
  -2  11  21        6.66        2.87      0.65 o
  -1  11  21        1.14        0.03      0.68 o
   0  11  21        0.02        0.52      0.71 o
   1  11  21       37.60       30.32      2.37 o
   2  11  21        0.30        2.46      1.41 o
   3  11  21       12.43       11.18      1.82 o
  -1  12  21        8.19        7.13      0.70 o
   0  12  21        3.18        5.96      0.72 o
   1  12  21        0.24        2.18      2.97 o
   2  12  21        0.05        1.16      1.04 o
   3  12  21        4.65        7.65      0.95 o
  -1  13  21        1.94        0.29      0.39 o
   0  13  21        0.02       -0.14      0.43 o
   1  13  21        0.74       -0.05      0.48 o
   2  13  21        0.06       -0.17      0.53 o
   0  14  21        0.08        0.71      0.47 o
   1  14  21        0.20        0.71      0.52 o
   2  14  21        9.92       10.96      1.12 o
   0  -3  22        0.55       -0.70      0.70 o
  -1  -2  22        2.28        1.11      0.49 o
   0  -2  22       62.70       62.78      2.21 o
   1  -2  22       28.99       32.32      2.69 o
  -2  -1  22       14.11       14.66      1.66 o
  -1  -1  22       28.01       30.51      3.75 o
   0  -1  22        4.44        2.69      0.90 o
   1  -1  22        0.08       -0.22      0.55 o
   2  -1  22       39.56       35.34      2.99 o
  -2   0  22        0.16        0.51      0.81 o
  -1   0  22        0.10        0.25      0.58 o
   0   0  22        2.53        2.73      0.75 o
   1   0  22       91.16       95.69      3.65 o
   2   0  22        0.17        0.88      0.52 o
  -2   1  22       47.60       48.93      2.39 o
  -1   1  22        0.52        1.72      0.70 o
   0   1  22       10.74        7.09      1.21 o
   1   1  22       76.97       73.10      3.38 o
   2   1  22       82.03       80.35      4.22 o
  -2   2  22        1.12        1.76      0.54 o
  -1   2  22        0.01       -0.32      0.43 o
   0   2  22       41.37       37.78      2.59 o
   1   2  22        9.91        8.52      1.33 o
   2   2  22       89.94       97.49      3.46 o
   3   2  22      123.68      102.48      4.34 o
  -2   3  22       17.52       17.73      1.24 o
  -1   3  22        2.79        6.40      0.88 o
   0   3  22      120.92      123.35      3.71 o
   1   3  22        1.31        0.82      0.75 o
   2   3  22        3.19        4.06      3.68 o
   3   3  22        1.33       -0.09      0.57 o
  -2   4  22        3.19        4.27      0.74 o
  -1   4  22       12.91        8.64      1.04 o
   0   4  22       44.74       45.49      1.94 o
   1   4  22        1.89        1.80      1.01 o
   2   4  22        4.18        4.57      2.23 o
   3   4  22       22.63       21.63      2.29 o
  -2   5  22        3.32        5.49      0.80 o
  -1   5  22       27.04       29.34      1.80 o
   0   5  22       93.80      100.37      2.89 o
   1   5  22       71.18       70.80      2.87 o
   2   5  22        1.71        1.63      1.07 o
   3   5  22       10.21        9.31      1.61 o
  -2   6  22       34.43       33.13      2.38 o
  -1   6  22       22.60       27.48      1.47 o
   0   6  22        8.18        8.31      0.90 o
   1   6  22        0.20       -0.64      1.04 o
   2   6  22       16.59       16.09      2.44 o
   3   6  22        9.42        5.78      1.26 o
  -2   7  22        3.95        3.01      0.80 o
  -1   7  22       14.59       12.49      1.20 o
   0   7  22       11.08       12.16      1.28 o
   1   7  22      110.17      124.49      3.74 o
   2   7  22        0.30       -1.51      1.51 o
   3   7  22        4.85       11.27      1.82 o
  -2   8  22        2.19        1.72      0.61 o
  -1   8  22       14.42       12.17      1.15 o
   0   8  22       12.80       11.28      1.21 o
   1   8  22       44.88       40.72      2.13 o
   2   8  22       10.58        9.02      1.88 o
   3   8  22        0.25       -0.02      0.86 o
  -2   9  22        1.22        0.43      0.51 o
  -1   9  22       10.58       11.82      1.10 o
   0   9  22        0.73        1.07      0.57 o
   1   9  22        1.48        3.98      1.04 o
   2   9  22        4.70        5.67      1.57 o
   3   9  22        0.82        1.70      1.03 o
  -2  10  22        5.23        2.77      0.83 o
  -1  10  22       95.49       98.23      2.90 o
   0  10  22        3.59        5.21      0.80 o
   1  10  22       20.52       14.74      1.65 o
   2  10  22        4.62        4.57      1.57 o
   3  10  22        0.02       -0.86      0.86 o
  -1  11  22       72.92       68.48      2.28 o
   0  11  22        3.65        6.41      0.73 o
   1  11  22       67.48       60.60      4.19 o
   2  11  22        2.72        6.31      1.56 o
  -1  12  22       14.76       14.02      1.18 o
   0  12  22       23.58       25.60      1.81 o
   1  12  22       74.72       82.21      3.30 o
   2  12  22       15.22       12.93      1.33 o
   0  13  22        8.97        4.81      1.10 o
   1  13  22      166.53      161.27      4.31 o
   2  13  22       18.06       20.03      1.42 o
   0  -1  23       15.61       10.64      3.03 o
   1  -1  23        2.01       -0.93      1.03 o
  -1   0  23       29.51       26.10      1.62 o
   0   0  23       10.74        6.68      2.15 o
   1   0  23       13.58       12.17      1.47 o
  -1   1  23        0.60       -0.40      0.55 o
   0   1  23       62.71       57.15      7.57 o
   1   1  23       35.39       28.28      1.51 o
   2   1  23       10.15       10.03      1.39 o
  -1   2  23       27.04       22.98      1.73 o
   0   2  23       13.23        7.47      4.80 o
   1   2  23       15.02       12.63      1.10 o
   2   2  23        0.88        1.98      1.08 o
  -2   3  23        4.79        5.38      0.77 o
  -1   3  23        6.70        4.55      0.70 o
   0   3  23       18.65       14.88      2.80 o
   1   3  23       16.48       16.75      1.31 o
   2   3  23        0.00        1.95      1.68 o
  -2   4  23       14.54       16.06      1.57 o
  -1   4  23       31.56       28.87      1.55 o
   0   4  23       46.09       39.33      5.49 o
   1   4  23       95.46       83.27      3.37 o
   2   4  23       18.23       15.96      4.05 o
  -2   5  23        1.15        0.87      0.45 o
  -1   5  23        1.46        0.35      0.48 o
   0   5  23      150.93      136.84      4.44 o
   1   5  23        4.88        2.70      1.54 o
   2   5  23        9.82        8.85      1.59 o
  -2   6  23        2.32        1.90      0.83 o
  -1   6  23       12.36       16.34      1.50 o
   0   6  23      105.62      116.12      4.08 o
   1   6  23        5.36        1.58      1.39 o
   2   6  23       16.30       18.12      2.27 o
  -2   7  23        1.02        0.96      0.44 o
  -1   7  23        7.65        7.20      1.07 o
   0   7  23      136.83      138.62      4.47 o
   1   7  23       47.74       51.11      2.69 o
   2   7  23       70.66       65.05      4.17 o
  -1   8  23       51.50       64.60      3.07 o
   0   8  23       93.87      104.39      4.76 o
   1   8  23       49.95       55.13      3.97 o
   2   8  23        0.32        0.89      0.87 o
  -1   9  23       13.19       14.44      1.21 o
   0   9  23        3.90        4.14      0.88 o
   1   9  23       43.89       38.04      3.26 o
   2   9  23       16.64       14.55      2.02 o
  -1  10  23        0.07        0.13      0.49 o
   0  10  23        5.65        8.08      0.87 o
   1  10  23       14.47       12.63      1.87 o
   2  10  23       22.76       27.48      2.56 o
   0  11  23       37.27       38.35      2.07 o
   1  11  23        1.50        1.40      2.90 o
   2  11  23       12.33       13.40      1.73 o
   0  12  23       37.43       34.92      2.59 o
   1  12  23       69.54       80.65      2.87 o
   0   2  24        0.80        0.53      0.48 o
  -1   3  24       25.83       28.34      2.36 o
   0   3  24       14.55       15.02      2.75 o
  -1   4  24        5.17        4.06      0.99 o
   0   4  24        4.43        3.87      0.85 o
   1   4  24       82.64       69.59      5.41 o
  -1   5  24        2.70        1.60      0.89 o
   0   5  24       17.46       25.39      2.55 o
   1   5  24       49.63       42.02      2.15 o
   2   5  24        1.08        2.11      0.72 o
  -1   6  24       12.75       10.93      1.06 o
   0   6  24        1.86        0.88      0.73 o
   1   6  24      128.34      116.21      5.12 o
   2   6  24        2.83        3.11      0.90 o
  -1   7  24        9.98       10.27      1.03 o
   0   7  24       40.69       39.89      6.94 o
   1   7  24       20.11       14.28      1.85 o
   2   7  24        0.31        0.30      0.63 o
  -1   8  24       51.41       42.45      2.69 o
   0   8  24       60.98       56.59      1.98 o
   1   8  24        0.20       -0.22      0.66 o
   2   8  24        4.09        3.61      0.98 o
   0   9  24       32.45       30.42      1.72 o
   1   9  24        8.05        5.93      1.19 o
   0  10  24       21.54       19.88      1.35 o
   1  10  24       27.75       26.41      2.30 o
 
